# Supplementary material for: Discovery of clinically relevant fusions in pediatric cancer
Source: BMC Genomics. 2021 Dec 4;22:872. doi: 10.1186/s12864-021-08094-z (PMC8642973; doi:10.1186/s12864-021-08094-z)
Supplement: Supplementary file 2 — Additional file 2. [file 12864_2021_8094_MOESM2_ESM.xlsx]

## Sheet: LaHaye_Table_S4
Sample	Total Reads	SeraCare Fusions Identified (out of 14 possible)													Total Fusions Identified													Sensitivity													Precision
		Ensemble (≥2 callers) No Filter	Ensemble (≥3callers) No Filter	Ensemble (≥2 callers) Filter	Ensemble (≥3callers) Filter	Ensemble (≥2 callers) Filter + Whitelist	Ensemble (≥3callers) Filter + Whitelist	STAR-fusion	FusionMap	FusionCatcher	JAFFA	MapSplice	Arriba	CICERO	Ensemble (≥2 callers) No Filter	Ensemble (≥3callers) No Filter	Ensemble (≥2 callers) Filter	Ensemble (≥3callers) Filter	Ensemble (≥2 callers) Filter + Whitelist	Ensemble (≥3callers) Filter + Whitelist	STAR-fusion	FusionMap	FusionCatcher	JAFFA	MapSplice	Arriba	CICERO	Ensemble (≥2 callers) No Filter	Ensemble (≥3callers) No Filter	Ensemble (≥2 callers) Filter	Ensemble (≥3callers) Filter	Ensemble (≥2 callers) Filter + Whitelist	Ensemble (≥3callers) Filter + Whitelist	STAR-fusion	FusionMap	FusionCatcher	JAFFA	MapSplice	Arriba	CICERO	Ensemble (≥2 callers) No Filter	Ensemble (≥3callers) No Filter	Ensemble (≥2 callers) Filter	Ensemble (≥3callers) Filter	Ensemble (≥2 callers) Filter + Whitelist	Ensemble (≥3callers) Filter + Whitelist	STAR-fusion	FusionMap	FusionCatcher
Undiluted_1	97063288	14	14	12	12	14	14	14	13	13	12	12	13	14	44	16	15	12	17	14	37	32	355	491	26	27	1342	1	1	0.857143	0.857143	1	1	1	0.928571	0.928571	0.857143	0.857143	0.928571	1	0.318182	0.875	0.8	1	0.823529	1	0.378378	0.40625	0.0366197
Undiluted_2	85802130	14	14	12	12	14	14	14	12	13	13	12	13	14	36	15	16	12	18	14	27	28	244	450	18	20	1304	1	1	0.857143	0.857143	1	1	1	0.857143	0.928571	0.928571	0.857143	0.928571	1	0.388889	0.933333	0.75	1	0.777778	1	0.518519	0.428571	0.0532787
Undiluted	91432709	14	14	12	12	14	14	14	12.5	13	12.5	12	13	14	40	15.5	15.5	12	17.5	14	32	30	299.5	470.5	22	23.5	1323	1	1	0.857143	0.857143	1	1	1	0.892857	0.928571	0.892857	0.857143	0.928571	1	0.35	0.903226	0.774194	1	0.8	1	0.4375	0.416667	0.0434057
1:25_1	200543954	13	13	11	11	13	13	13	12	13	11	12	13	12	54	16	19	11	21	13	36	43	1821	1750	37	39	1219	0.928571	0.928571	0.785714	0.785714	0.928571	0.928571	0.928571	0.857143	0.928571	0.785714	0.857143	0.928571	0.857143	0.240741	0.8125	0.578947	1	0.619048	1	0.361111	0.27907	0.00713893
1:25_2	226994375	13	13	11	11	13	13	13	12	13	11	12	13	13	50	15	13	11	15	13	39	49	2005	2086	50	38	1488	0.928571	0.928571	0.785714	0.785714	0.928571	0.928571	0.928571	0.857143	0.928571	0.785714	0.857143	0.928571	0.928571	0.26	0.866667	0.846154	1	0.866667	1	0.333333	0.244898	0.00648379
1:25_3	183554306	13	13	11	11	13	13	12	12	13	11	12	13	13	41	15	13	11	15	13	27	38	1580	1635	58	38	1270	0.928571	0.928571	0.785714	0.785714	0.928571	0.928571	0.857143	0.857143	0.928571	0.785714	0.857143	0.928571	0.928571	0.317073	0.866667	0.846154	1	0.866667	1	0.444444	0.315789	0.00822785
1:25	203697545	13	13	11	11	13	13	12.6667	12	13	11	12	13	12.6667	48.3333	15.3333	15	11	17	13	34	43.3333	1802	1823.67	48.3333	38.3333	1325.67	0.928571	0.928571	0.785714	0.785714	0.928571	0.928571	0.904762	0.857143	0.928571	0.785714	0.857143	0.928571	0.904762	0.268966	0.847826	0.733333	1	0.764706	1	0.372549	0.276923	0.00721421
1:50_1	168652986	13	13	11	11	13	13	11	9	10	8	13	8	10	46	14	16	11	18	13	29	42	1220	1479	38	35	1066	0.928571	0.928571	0.785714	0.785714	0.928571	0.928571	0.785714	0.642857	0.714286	0.571429	0.928571	0.571429	0.714286	0.282609	0.928571	0.6875	1	0.722222	1	0.37931	0.214286	0.00819672
1:50_2	158736552	12	12	9	9	12	12	10	7	11	10	9	11	8	46	14	13	9	16	12	33	28	1391	1582	42	29	1071	0.857143	0.857143	0.642857	0.642857	0.857143	0.857143	0.714286	0.5	0.785714	0.714286	0.642857	0.785714	0.571429	0.26087	0.857143	0.692308	1	0.75	1	0.30303	0.25	0.00790798
1:50_3	178052417	13	13	11	11	13	13	11	9	12	11	10	12	8	45	16	17	11	19	13	29	39	1323	1790	43	37	1044	0.928571	0.928571	0.785714	0.785714	0.928571	0.928571	0.785714	0.642857	0.857143	0.785714	0.714286	0.857143	0.571429	0.288889	0.8125	0.647059	1	0.684211	1	0.37931	0.230769	0.00907029
1:50	1.68481e+08	12.6667	12.6667	10.3333	10.3333	12.6667	12.6667	10.6667	8.33333	11	9.66667	10.6667	10.3333	8.66667	45.6667	14.6667	15.3333	10.3333	17.6667	12.6667	30.3333	36.3333	1311.33	1617	41	33.6667	1060.33	0.904762	0.904762	0.738095	0.738095	0.904762	0.904762	0.761905	0.595238	0.785714	0.690476	0.761905	0.738095	0.619048	0.277372	0.863636	0.673913	1	0.716981	1	0.351648	0.229358	0.00838841
1:250_1	159227891	5	1	0	0	5	5	0	2	5	6	0	1	0	37	2	4	0	9	5	26	34	1350	1374	31	20	1003	0.357143	0.0714286	0	0	0.357143	0.357143	0	0.142857	0.357143	0.428571	0	0.0714286	0	0.135135	0.5	0	#DIV/0!	0.555556	1	0	0.0588235	0.0037037
1:250_2	163031565	2	1	2	0	0	2	2	0	7	3	1	0	0	41	2	6	0	8	2	19	22	1522	1638	42	20	1087	0.142857	0.0714286	0.142857	0	0	0.142857	0.142857	0	0.5	0.214286	0.0714286	0	0	0.0487805	0.5	0.333333	#DIV/0!	0	1	0.105263	0	0.00459921
1:250_3	179461309	2	0	2	0	2	2	0	0	6	3	1	0	1	36	1	8	0	8	2	18	27	1443	1681	42	30	1047	0.142857	0	0.142857	0	0.142857	0.142857	0	0	0.428571	0.214286	0.0714286	0	0.0714286	0.0555556	0	0.25	#DIV/0!	0.25	1	0	0	0.004158
1:250	167240255	3	0.666667	1.33333	0	2.33333	3	0.666667	0.666667	6	4	0.666667	0.333333	0.333333	38	1.66667	6	0	8.33333	3	21	27.6667	1438.33	1564.33	38.3333	23.3333	1045.67	0.214286	0.047619	0.0952381	0	0.166667	0.214286	0.047619	0.047619	0.428571	0.285714	0.047619	0.0238095	0.0238095	0.0789474	0.4	0.222222	#DIV/0!	0.28	1	0.031746	0.0240964	0.00417149
1:500_1	120935726	2	0	1	0	2	2	0	0	4	4	1	0	0	36	3	3	0	4	2	19	26	829	1142	27	20	868	0.142857	0	0.0714286	0	0.142857	0.142857	0	0	0.285714	0.285714	0.0714286	0	0	0.0555556	0	0.333333	#DIV/0!	0.5	1	0	0	0.00482509
1:500_2	117835507	1	0	1	0	1	1	0	0	1	4	0	0	0	28	2	3	0	3	1	22	17	810	1233	29	26	825	0.0714286	0	0.0714286	0	0.0714286	0.0714286	0	0	0.0714286	0.285714	0	0	0	0.0357143	0	0.333333	#DIV/0!	0.333333	1	0	0	0.00123457
1:500_3	149944218	3	1	1	1	3	3	1	0	4	4	1	0	1	33	3	5	1	7	3	30	24	1127	1364	41	24	979	0.214286	0.0714286	0.0714286	0.0714286	0.214286	0.214286	0.0714286	0	0.285714	0.285714	0.0714286	0	0.0714286	0.0909091	0.333333	0.2	1	0.428571	1	0.0333333	0	0.00354925
1:500	1.19386e+08	2	0.333333	1	0.333333	1.5	1.5	0	0	2.5	4	0.5	0	0	32.3333	2.66667	3.66667	0.333333	3.5	1.5	20.5	21.5	819.5	1187.5	32.3333	23	846.5	0.142857	0.0238095	0.0714286	0.0238095	0.107143	0.107143	0	0	0.178571	0.285714	0.0357143	0	0	0.0618557	0.125	0.272727	1	0.428571	1	0	0	0.00305064
1:2500_1	156641029	0	0	0	0	0	0	0	0	0	0	0	0	0	29	3	2	0	2	0	19	34	1449	1518	41	24	1027	0	0	0	0	0	0	0	0	0	0	0	0	0	0	0	0	#DIV/0!	0	#DIV/0!	0	0	0
1:2500_2	162014979	0	0	0	0	0	0	0	0	1	2	0	0	0	35	3	3	0	3	0	16	22	1443	1579	35	21	1073	0	0	0	0	0	0	0	0	0.0714286	0.142857	0	0	0	0	0	0	#DIV/0!	0	#DIV/0!	0	0	0.000693001
1:2500_3	123722253	1	0	0	0	1	1	0	0	2	0	0	0	0	28	1	2	0	3	1	24	23	954	1177	37	28	811	0.0714286	0	0	0	0.0714286	0.0714286	0	0	0.142857	0	0	0	0	0.0357143	0	0	#DIV/0!	0.333333	1	0	0	0.00209644
1:2500	1.47459e+08	0.333333	0	0	0	0.333333	0.333333	0	0	1	0.666667	0	0	0	30.6667	2.33333	2.33333	0	2.66667	0.333333	19.6667	26.3333	1282	1424.67	37.6667	24.3333	970.333	0.0238095	0	0	0	0.0238095	0.0238095	0	0	0.0714286	0.047619	0	0	0	0.0108696	0	0	#DIV/0!	0.125	1	0	0	0.000780031
Negative_1	101190764	0	0	0	0	0	0	0	0	1	0	0	0	0	21	1	2	0	2	0	20	19	694	998	24	13	685	-	-	-	-	-	-	-	-	-	-		-	-	-	-	-	-	-	-		-	-
Negative_2	137214856	0	0	0	0	0	0	0	0	1	0	0	0	0	23	1	3	0	3	0	25	22	1160	1341	30	17	917	-	-	-	-	-	-	-	-	-	-		-	-	-	-	-	-	-	-		-	-
Negative_3	103255992	0	0	0	0	0	0	0	0	1	0	0	0	0	26	2	1	0	1	0	14	18	599	1046	26	10	727	-	-	-	-	-	-	-	-	-	-		-	-	-	-	-	-	-	-		-	-
Negative	113887204	0	0	0	0	0	0	0	0	1	0	0	0	0	23.3333	1.33333	2	0	2	0	19.6667	19.6667	817.667	1128.33	26.6667	13.3333	776.333	-	-	-	-	-	-	-	-	-	-		-	-	-	-	-	-	-	-		-	-
[truncated: 4 more columns]
