# Supplementary material for: Discovery of clinically relevant fusions in pediatric cancer
Source: BMC Genomics. 2021 Dec 4;22:872. doi: 10.1186/s12864-021-08094-z (PMC8642973; doi:10.1186/s12864-021-08094-z)
Supplement: Supplementary file 3 — Additional file 3. [file 12864_2021_8094_MOESM3_ESM.xlsx]

## Sheet: Sheet1
dbGaP Sample ID	Case ID	Internal Sample ID	Likely Clinically Relevant Fusion	Unique Name	Fusion Yes(1) / No(0)	Novel at time of discovery	Fusion Type	Breakpoint 1 (GRCh38)	Breakpoint 2 (GRCh38)	Clinically Confirmed	Confirmation Method(s)	Number of Callers	STAR-fusion	MapSplice	FusionMap	JAFFA	FusionCatcher	Arriba	CICERO	Total fusions passed filter ≥2 Tools with known fusion list	Total fusions passed filter ≥3 Tools with known fusion list	Total fusions passed filter ≥3 Tools without known fusion list	Fusions retained only by known fusion list	Gene Retained by Known Fusion List	STAR-Fusion total fusions called	FusionMap total fusions called	FusionCatcher total fusions called	JAFFA total fusions called	MapSplice total fusions called	Arriba total fusions called	CICERO total fusions called	Type	Pair End Reads	Type (CNS, Solid Tumor, Heme)	Diagnosis	Cancer predisposition	Age of diagnosis (years)	Sex	Sample Type (Primary, Recurrence, Metastatic, Relapse, Secondary)	% Tumor Cellularity (via pathologist)	Tissue	Tissue (description from pathologist)	cDNA Capture
IGMCH0002-RNA-D-01A	IGMCH0002	18-0108_0003-A	PAX3-FOXO1	PAX3-FOXO1_01	1	No	Interchromosomal Chimeric	chr2:222220140	chr13:40560860	Yes	RT-PCR followed by Sanger sequencing	7	1	1	1	1	1	1	1	14	9	9	0	NA	43	27	1092	768	22	47	2477	FFPE	96551863	Solid Tumor	Alveolar Rhabdomyosarcoma	none	15	Male	Primary	75	Sinus	Sinus mass (Left, biopsy)
IGMCH0004-RNA-D-01A	IGMCH0004	18-0105_0002-A	NA	NA	0	NA		NA	NA	NA		0	0	0	0	0	0	0	0	5	0	0	0	NA	54	21	528	419	19	44	2760	Frozen	90718462	Solid Tumor	Neuroblastoma	none	6	Female	Metastatic	80	Thoracic	Right thoracic mass
IGMCH0005-RNA-D-01A	IGMCH0005	18-0477_CH_FAM0005_M18-697_0005-A	NA	NA	0	NA		NA	NA	NA		0	0	0	0	0	0	0	0	709	11	11	0	NA	153	12	8243	2446	17	20	4012	Frozen	82953042	CNS	Choroid Plexus Carcinoma, TP53 Germline Positive	Li-Fraumeni syndrome	0.92	Male	Primary	70	Brain	Left sided itnraventricular tumor excision
IGMCH0006-RNA-D-01A	IGMCH0006	18-0521-1_CH_FAM0006_M18-2095_0114-A	NA	NA	0	NA		NA	NA	NA		0	0	0	0	0	0	0	0	42	24	24	0	NA	90	51	319	586	42	73	1757	Frozen	52696502	Solid Tumor	Osteosarcoma	none	21	Male	Recurrence	95	Lung	Lung, right upper lobe, wedge biopsy
IGMCH0007-RNA-D-01A	IGMCH0007	18-0538_CH_FAM0007_M18-2130_0126-A	ZFTA-RELA	ZFTA-RELA_01	1	No	Intrachromosomal Chimeric	chr11:63764868	chr11:65662205	Yes	RT-PCR followed by Sanger sequencing	6	1	1	1	1	0	1	1	10	4	4	0	NA	43	16	502	411	26	47	1514	Frozen	53513569	CNS	Malignant Neuroepithelial Tumor Consistent with Supratentorial Cellular Anaplastic Ependymoma, Residual And Recurrent	none	11	Female	Recurrence	90	Brain	Brain, right pariental lesion, excisional biopsy
IGMCH0009-RNA-D-03A	IGMCH0009	18-0254-01_0036-A	NPM1-ALK	NPM1-ALK_01	1	No	Interchromosomal Chimeric	chr5:171391799	chr2:29223528	Yes	RT-PCR followed by Sanger sequencing	6	1	1	1	1	1	1	0	19	2	2	0	NA	21	23	1224	792	29	6	3403	Frozen	99606778	Heme	Anaplastic Large Cell Lymphoma	none	4	Female	Recurrence	100	Lymph node	Right inguinal lymph node biopsy
IGMCH0011-RNA-D-01A	IGMCH0011	18-0157_0018-A	NA	NA	0	NA		NA	NA	NA		0	0	0	0	0	0	0	0	0	0	0	0	NA	6	6	15	178	3	2	767	Frozen	65878727	CNS	Gliomatosis Cerebri / Glioblastoma	none	14	Male	Recurrence	80	Brain	Right frontal, excision and cusa
IGMCH0012-RNA-D-01A	IGMCH0012	18-0478_CH_FAM0012_M18-1436_0066-A	NA	NA	0	NA		NA	NA	NA		0	0	0	0	0	0	0	0	105	19	19	0	NA	105	0	445	165	5	11	922	Frozen	190514728	CNS	Embryonal Tumor with Multilayered Rosettes and Rhabdoid Features	none	3	Male	Primary	95	Brain	Frontal lobe tumor, resection and cura
IGMCH0013-RNA-D-01A	IGMCH0013	18-0484-01_CH_FAM0013_0102-A	NA	NA	0	NA		NA	NA	NA		0	0	0	0	0	0	0	0	114	5	5	0	NA	11	17	4647	1119	18	13	2866	Frozen	175124241	CNS	Anaplastic Astrocytoma, Favor Glioblastoma	Neurofibromatosis type I	11	Female	Primary	80	Brain	Doral brainstem with tectal region
IGMCH0014-RNA-D-01A	IGMCH0014	Pool2-18-0545-1_CH_FAM0014_M18-2114_0116-A	NA	NA	0	NA		NA	NA	NA		0	0	0	0	0	0	0	0	117	7	7	0	NA	7	6	1795	242	7	9	1119	FFPE	371827439	CNS	Pilocytic Astrocytoma	none	0.5	Male	Refractory	80	Brain	Right frontal lobe
IGMCH0016-RNA-D-01B	IGMCH0016	18-0572-1_CH_FAM0016_M18-2278_0138-A	COL3A1-PLAG1	COL3A1-PLAG1_01	1	No	Promoter Swapping	chr2:188974568	chr8:56171189	Yes	RT-PCR followed by Sanger sequencing	7	1	1	1	1	1	1	1	24	5	5	0	NA	64	29	1465	689	36	12	2537	Frozen	93887614	Solid Tumor	Benign Spindle Cell Lesion/Lipoblastoma	none	15	Female	Primary	100	Pelvic	Pelvic mass resection
IGMCH0017-RNA-D-01A	IGMCH0017	18-0626-1_CH_FAM0017_M18-2393_0158-A	NA	NA	0	NA		NA	NA	NA		0	0	0	0	0	0	0	0	15	8	8	0	NA	69	25	338	892	18	48	2621	FFPE	89762354	Solid Tumor	Neuroblastoma	none	3	Female	Metastatic	70	Pancreas	Pancreatic mass, fine needle aspirate
IGMCH0018_S-200814-00093	IGMCH0018	CH_FAM0018_M20-3403_S-200814-00093	NA	NA	0	NA		NA	NA	NA		0	0	0	0	0	0	0	0	9	2	2	0	NA	157	48	975	862	95	421	1931	Frozen	86400722	CNS	Medulloblastoma (SHH-subgroup)	none	16	Male	Primary	95	Brain	Posterior fossa tumor, resection and cusa
IGMCH0019-RNA-D-01A	IGMCH0019	19-0165_CH_FAM0019_M19-355_0746-A	NA	NA	0	NA		NA	NA	NA		0	0	0	0	0	0	0	0	10	2	2	0	NA	14	28	841	1732	49	17	1246	Bone Marrow	107572845	Heme	Aplastic Anemia / Myelodysplastic Syndrome	none	15	Male	Recurrence	10	Bone Marrow	Bone Marrow, decalcified core biopsy, clot, and aspirate
IGMCH0020-RNA-D-01A	IGMCH0020	18-0616-1_CH_FAM0020_M18-2452_0151-A	KIAA1549-BRAF	KIAA1549-BRAF_01	1	No	Intrachromosomal Chimeric	chr7:138871157	chr7:140787584	Yes	BRAF duplication by iFISH and PCR for fusion at outside lab	5	0	1	1	1	1	0	1	21	2	2	0	NA	32	37	1620	676	38	57	3391	Frozen	101787827	CNS	Pilocytic Astrocytoma, Diffuse	none	7	Female	Primary	80	Brain	Right thalamic tumor, resection and cusa
IGMCH0021-RNA-D-01A	IGMCH0021	18-0624_CH_FAM0021_M18-2278_0163-A	NA	NA	0	NA		NA	NA	NA		0	0	0	0	0	0	0	0	553	12	12	0	NA	362	24	38726	4867	16	26	7222	Frozen	100209966	CNS	Meningeal Sarcoma	none	1	Male	Recurrence	95	Brain	Right parietal lesion, excisional biopsy
IGMCH0024-RNA-D-01B	IGMCH0024	18-0710-1_CH_FAM0024_M18-2871_0225-A	NA	NA	0	NA		NA	NA	NA		0	0	0	0	0	0	0	0	8	2	2	0	NA	86	56	2125	966	63	145	3230	Frozen	189531637	CNS	Choroid Plexus Papilloma, Atypical	none	2	Female	Primary	90	Brain	Left temporal tumor, supratentoraial tumor
IGMCH0025-RNA-D-01B	IGMCH0025	18-0709-1_CH_FAM0025_M18-2964_2346R	RBPMS-MET	RBPMS-MET	1	yes	Interchromosomal Chimeric	chr8:30504436	chr7:116774881	Yes	RT-PCR followed by Sanger sequencing; Archer FusionPlex panel	7	1	1	1	1	1	1	1	44	3	3	0	NA	20	29	3907	1130	18	16	2142	Frozen	173912680	Solid Tumor	Infantile Fibrosarcoma, Spindle Cell Neoplasm	none	0	Female	Primary	95	Facial	Right facial mass
IGMCH0027-RNA-D-01C	IGMCH0027	18-0882_CH_FAM0027_M18-2987_0281-A_0min	NA	NA	0	NA		NA	NA	NA		0	0	0	0	0	0	0	0	147	7	7	0	NA	228	31	6012	1540	53	23	4529	FFPE	114731681	CNS	Malignant Germ Cell Tumor Consisting of Yolk Sac Tumor	none	unknown	Male	Recurrence	80	Brain	Posterior fossa tumor, excision and cusa
IGMCH0028-RNA-D-01A	IGMCH0028	18-0941_CH_FAM0028_M18-3873_0328-A	NA	NA	0	NA		NA	NA	NA		0	0	0	0	0	0	0	0	4	0	0	0	NA	43	68	1377	842	11	20	2503	FFPE	344823134	CNS	Choroid Plexus Carcinoma, TP53 Germline Positive	none	4	Male	Primary	80	Brain	Left paraventricular lesion
IGMCH0029-RNA-D-01A	IGMCH0029	18-0754_CH_FAM0029_M18-3300_0245-A	ZFTA-RELA	ZFTA-RELA_02	1	No	Intrachromosomal Chimeric	chr11:63764868	chr11:65662088	Yes	RT-PCR followed by Sanger sequencing	6	1	1	1	1	0	1	1	478	4	4	0	NA	1696	695	30405	16352	79	219	7037	Frozen	379944943	CNS	Anaplastic Ependymoma, RELA Fused	none	7	Female	Primary	90	Brain	Left temporal tumor
IGMCH0030-RNA-D-01A	IGMCH0030	18-0880_CH_FAM0030_M18-3476_0278-A_0min	NA	NA	0	NA		NA	NA	NA		0	0	0	0	0	0	0	0	56	8	8	0	NA	102	15	2038	919	17	22	2751	FFPE	65216068	CNS	Cns Embryonal Tumor Morphologically Consistent With Pineoblastoma	none	2	Female	Primary	85	Brain	Pineal region mass
IGMCH0032-RNA-D-01A	IGMCH0032	18-0879_CH_FAM0032_M18-3488_0284-A	RB1-SIAH3	RB1-SIAH3	1	yes	Loss of Function	chr13:48381443	chr13:45784057	Yes	RT-PCR followed by Sanger sequencing	6	1	1	1	1	1	1	0	17	2	2	0	NA	42	22	2754	678	12	41	7342	Frozen	55960945	CNS	Cns Embyonal Tumor / Retinoblastoma (High Grade Neuroepithelial)	none	10	Male	Primary	80	Brain	Brain tumor, sellar/suprasellar region (right frontotemporal)
IGMCH0033-RNA-D-01A	IGMCH0033	18-0895_CH_FAM0033_M18-3690_0294-A_cDNA_Capture	NA	NA	0	NA		NA	NA	NA		0	0	0	0	0	0	0	0	87	13	13	0	NA	71	55	4239	3589	94	67	1970	FFPE	188489746	CNS	Medulloblastoma (Group 3), Large Cell/Anaplastic	Klippel-feil syndrome with nemaline myopathy	3	Male	Recurrence	90	Brain	Cerebellum	Yes
IGMCH0034-RNA-D-01A	IGMCH0034	18-0908_CH_FAM0034_M18-3703_0309-A	NA	NA	0	NA		NA	NA	NA		0	0	0	0	0	0	0	0	5	2	1	1	PICALM-MLLT10	59	30	269	524	18	27	1726	Frozen	60787048	CNS	Medulloblastoma	none	8	Male	Primary	90	Brain	Brain tumor, posterior fossa/fourth ventricle
IGMCH0035-RNA-D-01A	IGMCH0035	18-1301-1_CH_FAM0035_M18-5352_0554-A	NA	NA	0	NA		NA	NA	NA		0	0	0	0	0	0	0	0	3	0	0	0	NA	28	22	532	673	24	19	1947	Frozen	75943671	CNS	Neurepithelial Tumor, Low Grade	Noonan syndrome	21	Male	Primary	99	Brain	Brain tumor, anterior-inferior third ventricle and region of optic chiasm
IGMCH0037-RNA-D-01A	IGMCH0037	18-0936_CH_FAM0037_M16-1332_0319-A	NA	NA	0	NA		NA	NA	NA		0	0	0	0	0	0	0	0	10	3	3	0	NA	69	19	428	552	12	26	2150	Frozen	75968197	CNS	Choroid Plexus Carcinoma, TP53 Germline Positive	none	1.67	Male	Recurrence	80	Brain	Recurrent choroid plexus carcinoma excision
IGMCH0038-RNA-D-01A	IGMCH0038	18-1053_CH_FAM0038_M18-4456_0403-A	SS18-SSX1	SS18-SSX1	1	No	Interchromosomal Chimeric	chr18:26032399	chrX:48263794	Yes	RT-PCR followed by Sanger sequencing	7	1	1	1	1	1	1	1	6	3	3	0	NA	62	25	366	406	23	19	1480	Frozen	58888579	Solid Tumor	Synovial Sarcoma	none	15	Male	Primary	100	Facial	Right facial mass
IGMCH0039-RNA-D-01A	IGMCH0039	18-1217_CH_FAM0039_M18-4820_0433-A	NA	NA	0	NA		NA	NA	NA		0	0	0	0	0	0	0	0	14	3	3	0	NA	55	69	1980	1307	47	75	3228	Frozen	196543498	Solid Tumor	Wilms Tumor with nephoblastoma and lung metastases	none	4	Male	Metastatic	90	Lung	Lung, left lobe resection
IGMCH0040-RNA-D-01A	IGMCH0040	18-1191_CH_FAM0040_M18-4654_0429-A	NA	NA	0	NA		NA	NA	NA		0	0	0	0	0	0	0	0	0	0	0	0	NA	69	38	796	435	4	5	1586	FFPE	197854445	Solid Tumor	Wilms Tumor - left kidney	15q11.2 microdeletion syndrome	4	Male	Primary	98	Kidney	Kidney, left, radical nephrectomy
IGMCH0041-RNA-D-01A	IGMCH0041	18-1089-1_CH_FAM0041_M18-4608_0416-A	NA	NA	0	NA		NA	NA	NA		0	0	0	0	0	0	0	0	12	7	7	0	NA	49	31	1068	1193	33	24	1528	FFPE	180419312	Solid Tumor	Osteosarcoma	none	16	Female	Primary	85	Femur	Left femur resection
IGMCH0042-RNA-D-02A	IGMCH0042	18-1184_CH_FAM0042_M18-4800_0425-A	NA	NA	0	NA		NA	NA	NA		0	0	0	0	0	0	0	0	5	1	1	0	NA	61	43	1681	875	48	104	2031	Frozen	118145163	CNS	Medulloblastoma (Group 4)	none	12	Male	Primary	98	Brain	Brain tumor, cerebellum/fourth ventricle
IGMCH0043-RNA-D-01A	IGMCH0043	18-1196_CH_FAM0043_M18-4947_0432-A_2	NA	NA	0	NA		NA	NA	NA		0	0	0	0	0	0	0	0	5	0	0	0	NA	22	29	1854	994	31	7	997	Frozen	126645990	Solid Tumor	Infantile Myofibromatisis / Cellular Spindle Cell Tumor	none	0	Female	Primary	100	Thigh	Right posterior this mass, excision
IGMCH0044_S-200706-00052	IGMCH0044	CH_FAM0044_M20-3177_S-200706-00052	NA	NA	0	NA		NA	NA	NA		0	0	0	0	0	0	0	0	15	9	9	0	NA	47	20	294	218	13	13	1097	Frozen	100729540	Solid Tumor	Metastatic Osteosarcoma	none	13	Female	Metastatic	90	Hilar Mass	Right hilar mass, excision, metastatic osteosarcoma
IGMCH0045-RNA-D-01A	IGMCH0045	18-1220_CH_FAM0045_M18-4846_0435-A	EWSR1-FLI1	EWSR1-FLI1_01	1	No	Interchromosomal Chimeric	chr22:29292169	chr11:128805366	Yes	RT-PCR followed by Sanger sequencing	7	1	1	1	1	1	1	1	5	2	2	0	NA	41	61	1446	1324	60	31	1915	Frozen	187928995	Solid Tumor	Ewings Sarcoma - Right Lung	none	11	Male	Recurrence	50	Lung	Right lower lobe wedge
IGMCH0047-RNA-D-01A	IGMCH0047	Pool2-18-1334-1_CH_FAM0047_M18-5836_0590-A	NA	NA	0	NA		NA	NA	NA		0	0	0	0	0	0	0	0	8	2	1	1	KIF5B-ALK	18	3	170	34	4	0	154	FFPE	192222226	CNS	CNS Histiocytic Sarcoma	none	8	Male	Primary	80	Brain	Brain, posterior fossa
IGMCH0048-RNA-D-01A	IGMCH0048	19-0437_CH_FAM0048_M19-549_0881-A	GNAI1-BRAF	GNAI1-BRAF	1	No	Intrachromosomal Chimeric	chr7:140787548	chr7:80188951	Not Tested	N/A	7	1	1	1	1	1	1	1	3	1	1	0	NA	21	12	341	289	7	3	1836	FFPE	196774894	CNS	Pilocytic Astrocytoma of the Spinal Cord	none	14	Male	Primary	80	Spinal Cord	Spinal cord, intramedullary, thoracic (laminectomy with excision)
IGMCH0049-RNA-D-01A	IGMCH0049	18-1287_CH_FAM0049_M18-5208_0521-A	NA	NA	0	NA		NA	NA	NA		0	0	0	0	0	0	0	0	26	17	17	0	NA	99	69	443	561	49	99	1667	Frozen	71082533	Solid Tumor	Clear Cell Carcinoma, Mullerian Type	Mosaic trisomy 8	17	Male	Primary	100	Pelvis	Pelvic mass resection
IGMCH0050-RNA-D-01A	IGMCH0050	18-1578_CH_FAM0050_M18-6033_0639-A	MYB-NFIB	MYB-NFIB	1	No	Interchromosomal Chimeric	chr6:135194460	chr9:14102510	Yes	NGS at outside lab	7	1	1	1	1	1	1	1	4	1	1	0	NA	42	22	426	505	25	23	1449	Frozen	60747668	Solid Tumor	Adenoid Cystic Carcinoma of the Left Eye	none	17	Male	Recurrence	80	Orbit	Left orbit contents
IGMCH0051-RNA-D-01B	IGMCH0051	19-0205-1_CH_FAM0051_M19-714_0802-A	NA	NA	0	NA		NA	NA	NA		0	0	0	0	0	0	0	0	0	0	0	0	NA	46	16	90	81	1	0	426	FFPE	157028053	Solid Tumor	Lipomatous Lesion of the Chest Wall	none	5	Male	Recurrence	90	Chest	Right sided chest mass
IGMCH0052-RNA-D-01A	IGMCH0052	18-1304_CH_FAM0052_M18-5452_0567-A	NA	NA	0	NA		NA	NA	NA		0	0	0	0	0	0	0	0	3	0	0	0	NA	50	68	1689	921	56	17	2147	FFPE	197844888	CNS	Atypical Pituitary Adenoma (growth hormone-secreting, elevated IGF-1)	none	14	Female	Recurrence	95	Brain	Tumor, sella and suprasellar region, trans-sphenoidal endoscopic approach with biopsy
IGMCH0053-RNA-D-01C	IGMCH0053	18-1296_CH_FAM0053_M18-5363_2470-R	NA	NA	0	NA		NA	NA	NA		0	0	0	0	0	0	0	0	0	0	0	0	NA	6	11	280	413	11	13	1965	Frozen	68218419	Solid Tumor	Spindle Cell Neoplasm of the Kidney	none	0	Male	Primary	80	Kidney	Kidney, right, nephrectomy
IGMCH0054-RNA-D-01A	IGMCH0054	19-0158_CH_FAM0054_M19-95_0745-A	COL6A2-USP6	COL6A2-USP6	1	No	Promoter Swapping	chr21:46098173	chr17:5129936	Yes	RT-PCR followed by Sanger sequencing	4	1	0	1	1	0	0	1	4	3	3	0	NA	32	67	949	578	20	8	1055	FFPE	183349628	Solid Tumor	Plexiform Fibrohistioctic Tumor	none	13	Female	Primary	80	Abdomen	Right abdominal mass
IGMCH0056-RNA-D-01A	IGMCH0056	18-1472_CH_FAM0056_M18-5952_0617-A	NA	NA	0	NA		NA	NA	NA		0	0	0	0	0	0	0	0	22	4	4	0	NA	35	33	2470	2021	47	56	2269	Blood	179191251	Heme	T-cell Acute Lymphoblastic Leukemia (CD4- CD8-)	none	12	Male	Primary	95	Blood	Peripheral blood
IGMCH0057-RNA-D-01A	IGMCH0057	18-1570-1_CH_FAM0057_M18-6084_0634-A	EWSR1-CTBP1	EWSR1-CTBP1	1	yes	Interchromosomal Chimeric	chr22:29287134	chr4:1238337	Yes	RT-PCR followed by Sanger sequencing; Archer FusionPlex panel	7	1	1	1	1	1	1	1	12	3	3	0	NA	33	28	473	314	35	21	1488	Frozen	49226487	Solid Tumor	Gastroblastoma / Low Grade Neuroendocrine Tumor of the Stomach	Wiskott Aldrich Syndrome	17	Male	Primary	80	Gastric	Gastric mass, biopsy
IGMCH0058_S-200224-00061	IGMCH0058	CH_FAM0058_M20-576_S-200224-00061	NA	NA	0	NA		NA	NA	NA		0	0	0	0	0	0	0	0	4	0	0	0	NA	29	20	167	912	30	7	1249	Frozen	75782722	CNS	Brainstem Lesion	none	19	Female	Recurrence	NA	Brain	Brainstem lesion, medulla, posterior fossa craniotomy with resection
IGMCH0060-RNA-D-01A	IGMCH0060	19-0074_CH_FAM0060_M18-6399_0730-A	EWSR1-FLI1	EWSR1-FLI1_02	1	No	Interchromosomal Chimeric	chr22:29287134	chr11:128805366	Yes	RT-PCR at outside lab	7	1	1	1	1	1	1	1	7	4	4	0	NA	35	22	618	771	20	35	1669	Frozen	111418541	Solid Tumor	Ewings Sarcoma - Metastatic Skull Mass	none	15	Male	Metastatic	80	Scalp	Right scalp mass, needle biopsy
IGMCH0061-RNA-D-01A	IGMCH0061	18-1581_CH_FAM0061_M18-6224_0638-A	NA	NA	0	NA		NA	NA	NA		0	0	0	0	0	0	0	0	12	8	8	0	NA	58	35	218	763	25	51	1491	Frozen	60197742	CNS	Anaplastic Pleomorphic Xanthoastrocytoma (Metastatic)	Li-Fraumeni syndrome	5	Male	Recurrence	50	Chest	Right chest mass, needle biopsy
IGMCH0062-RNA-D-01A	IGMCH0062	19-0077_CH_FAM0062_M18-6450_0661-A	NA	NA	0	NA		NA	NA	NA		0	0	0	0	0	0	0	0	64	34	34	0	NA	73	65	984	716	58	108	1715	Frozen	106698541	Solid Tumor	Osteosarcoma with Fibroblastic Features	none	11	Male	Primary	100	Femur	Right distal femur, biopsy
IGMCH0064-RNA-D-01A	IGMCH0064	19-0006_CH_FAM0064_M18-6355_0662-A	NA	NA	0	NA		NA	NA	NA		0	0	0	0	0	0	0	0	1	0	0	0	NA	12	14	326	459	13	1	932	Frozen	58337941	CNS	Primary Intracranial Leptomeningeal Melanomatosis	none	17	Female	Primary	60	Brain	Tumor, posterior middle cranial fossa, extra axial, associated with right tentorial leaflet
IGMCH0065-RNA-D-01A	IGMCH0065	19-0080_CH_FAM0065_M19-69_0729-A	NA	NA	0	NA		NA	NA	NA		0	0	0	0	0	0	0	0	5	1	1	0	NA	31	34	1028	786	25	12	1330	Frozen	117116958	Solid Tumor	Metastatic Giant Cell Tumor of Bone	none	18	Male	Metastatic	90	Lung	Left lung, wedge resection
IGMCH0066-RNA-D-01A	IGMCH0066	19-0083_CH_FAM0066_M19-224_0736-A	NA	NA	0	NA		NA	NA	NA		0	0	0	0	0	0	0	0	19	7	7	0	NA	117	57	1263	857	33	163	2300	Frozen	127846732	Solid Tumor	Neuroblastoma, metastatic spine	none	2	Male	Metastatic	70	Spine	Spinal mass/tumor, biopsy
IGMCH0067-RNA-D-01A	IGMCH0067	19-0350_CH_FAM0067_M19-387_0857-A	NA	NA	0	NA		NA	NA	NA		0	0	0	0	0	0	0	0	6	2	1	1	LTBP1-BIRC6	47	36	885	926	18	24	1956	FFPE	193803466	CNS	Pineoblastoma	none	18	Female	Primary	70	Brain	Mass, centered in pineal, extends into posterir 3rd ventricle and posterior fossa/4th ventricle
IGMCH0068-RNA-D-01A	IGMCH0068	19-0208_CH_FAM0068_M19-382_0793-A	NA	NA	0	NA		NA	NA	NA		0	0	0	0	0	0	0	0	23	11	11	0	NA	107	67	825	780	47	142	2257	Frozen	124606353	CNS	Ependymoma	none	12	Male	Primary	80	Brain	Intradural lesion, excision and cusa
IGMCH0069-RNA-D-01B	IGMCH0069	19-0880-1_CH_FAM0069_M19-3580_S-190628-00003	NA	NA	0	NA		NA	NA	NA		0	0	0	0	0	0	0	0	49	25	25	0	NA	228	53	648	4009	73	44	1008	Bone Marrow	84584113	Heme	RUNX1-Associated Thrombocytopenia	Platelet disorder with associated myeloid malignancy	4	Male	Primary	10	Bone Marrow	Bone Marrow, iliac, right
IGMCH0070-RNA-D-01B	IGMCH0070	19-0881-1_CH_FAM0070_M19-3577_S-190628-00004	NA	NA	0	NA		NA	NA	NA		0	0	0	0	0	0	0	0	36	8	8	0	NA	183	29	435	2467	38	23	889	Bone Marrow	82796154	Heme	RUNX1-Associated Thrombocytopenia	Platelet disorder with associated myeloid malignancy	3	Male	Primary	10	Bone Marrow	Bone Marrow, iliac, right
IGMCH0072-RNA-D-01A	IGMCH0072	CH_FAM0072_M19-2030_0998-A	NA	NA	0	NA		NA	NA	NA		0	0	0	0	0	0	0	0	6	0	0	0	NA	34	18	722	695	34	33	1550	Frozen	141444210	CNS	Low Grade Glioma	none	15	Male	Primary	5	Brain	Brain, biopsy
IGMCH0073-RNA-D-01A	IGMCH0073	19-0347_CH_FAM0073_M19-756_0843-A	NA	NA	0	NA		NA	NA	NA		0	0	0	0	0	0	0	0	2	0	0	0	NA	23	20	226	435	62	10	947	Frozen	69735267	Solid Tumor	Acinic Cell Carcinoma	none	12	Female	Primary	80	Parotid	Left parotid tumor, excision
IGMCH0074-RNA-D-01A	IGMCH0074	19-0379-1_CH_FAM0074_M19-992_0871-A	EWSR1-FLI1	EWSR1-FLI1_03	1	No	Interchromosomal Chimeric	chr22:29287134	chr11:128805366	Yes	RT-PCR followed by Sanger sequencing	7	1	1	1	1	1	1	1	10	2	2	0	NA	52	25	1023	1093	34	48	974	Frozen	118516237	Solid Tumor	Ewings Sarcoma - Right Thoracic Metastisis	none	13	Female	Metastatic	90	Thoracic	Right thoracic mass, needle biopsy
IGMCH0075-RNA-D-01A	IGMCH0075	19-0499_CH_FAM0075_M19-1524_0931-A	NA	NA	0	NA		NA	NA	NA		0	0	0	0	0	0	0	0	14	2	2	0	NA	37	24	1169	1673	40	16	879	Bone Marrow	113156320	Heme	RUNX1-Associated Thrombocytopenia	none	0.92	Male	Recurrence	5	Bone Marrow	Bone marrow aspirate
IGMCH0076-RNA-D-01A	IGMCH0076	CH_FAM0076_M19-947_1196-A	NA	NA	0	NA		NA	NA	NA		0	0	0	0	0	0	0	0	7	1	1	0	NA	58	29	461	1661	49	15	881	Bone Marrow	91059786	Heme	RUNX1-Associated Thrombocytopenia	Platelet disorder with associated myeloid malignancy	16	Male	Recurrence	0	Bone Marrow	Bone marrow aspirate
IGMCH0077_S-200129-00066	IGMCH0077	CH_FAM0077_M19-7365_S-200129-00066	NA	NA	0	NA		NA	NA	NA		0	0	0	0	0	0	0	0	0	0	0	0	NA	35	15	194	510	20	15	1290	Frozen	48211977	CNS	Adamaaninomatous Craniopharyngioma	none	14	Female	Primary	90	Brain	Brain tumor, sellar and suprasellar region, left craniotomy for resection
IGMCH0078-RNA-D-01A	IGMCH0078	19-0434-1_CH_FAM0078_M19-1239_0875-A	NA	NA	0	NA		NA	NA	NA		0	0	0	0	0	0	0	0	6	3	3	0	NA	69	23	611	1106	19	58	1937	Frozen	122293922	CNS	Pineoblastoma / Pineal Parenchymal Tumor of Intermediate Differentiation	none	21	Female	Primary	90	Brain	Brain tumor, pineal region, right craniotomy with biopsy
IGMCH0079-RNA-D-01A	IGMCH0079	19-0442-1_CH_FAM0079_M19-1315_0887-A	NA	NA	0	NA		NA	NA	NA		0	0	0	0	0	0	0	0	3	0	0	0	NA	96	46	806	766	63	126	2232	Frozen	105239660	CNS	Medulloblastoma (Group 4)	none	12	Female	Primary	100	Brain	Brain tumor, fourth ventricle, midline suboccipital craniotomy with resection
IGMCH0081-RNA-D-01A	IGMCH0081	19-0521_CH_FAM0081_M19-1646_0959-A	NA	NA	0	NA		NA	NA	NA		0	0	0	0	0	0	0	0	24	12	12	0	NA	50	38	1037	1349	41	79	1656	Frozen	123952054	Solid Tumor	Radiation Induced Soft Tissue Sarcoma	none	28	Female	Secondary	50	Thigh	Left thigh mass, neadle biopsy
IGMCH0082-RNA-D-01A	IGMCH0082	CH_FAM0082_M19-2977_S-190603-00055	TRIM22-BRAF	TRIM22-BRAF	1	yes	Interchromosomal Chimeric	chr11:5696655	chr7:140787584	Yes	RT-PCR followed by Sanger sequencing	7	1	1	1	1	1	1	1	5	1	1	0	NA	62	24	687	545	38	38	1604	Frozen	78784091	CNS	Mixed Glial-Neuronal Tumor / Ganglioglioma	none	14	Male	Primary	80	Brain	Medulla, lower brainstem tumor, (sequenced sample is primarily pilociytic component)
IGMCH0083-RNA-D-01A	IGMCH0083	19-0522_CH_FAM0083_M19-1657_0947-A	NA	NA	0	NA		NA	NA	NA		0	0	0	0	0	0	0	0	5	1	1	0	NA	40	21	434	707	41	17	1158	Frozen	120865154	Solid Tumor	Osteoblastoma-like Osteosarcoma	none	14	Female	Primary	30	Occipital	Left occipital bone lesion, biopsy
IGMCH0085-RNA-D-02A	IGMCH0085	CH_FAM0085_M19-2463_1074-A	NA	NA	0	NA		NA	NA	NA		0	0	0	0	0	0	0	0	22	4	3	1	DHH-RHEBL1	38	37	2017	1700	52	21	1103	Frozen	133091692	Solid Tumor	Nasal Chondromesenchymal Hamartoma	none	0	Male	Primary	90	Nasal	Left nasal mass, biopsy
IGMCH0086-RNA-D-01A	IGMCH0086	19-0523_CH_FAM0086_M19-1606_0964-A	NA	NA	0	NA		NA	NA	NA		0	0	0	0	0	0	0	0	20	3	3	0	NA	41	22	836	2919	29	25	1037	Bone Marrow	115330863	Heme	Pre-B Acute Lymphoblastic Leukemia (standard risk, CNS1)	none	8	Male	Refractory	50	Bone Marrow	Bone marrow aspirate
IGMCH0087-RNA-D-01A	IGMCH0087	19-0596_CH_FAM0087_M19-1860_0990-A	NA	NA	0	NA		NA	NA	NA		0	0	0	0	0	0	0	0	7	2	2	0	NA	77	21	311	458	35	159	2863	Frozen	50232624	CNS	Medulloblastoma (Group 3), Large Cell/Anaplastic	none	6	Male	Primary	95	Brain	Posterior fossa tumor, resection
IGMCH0088-RNA-D-01A	IGMCH0088	CH_FAM0088_M19-3510_S-190701-00021	KIAA1549-BRAF	KIAA1549-BRAF_02	1	No	Intrachromosomal Chimeric	chr7:138867975	chr7:140781693	Yes	BRAF duplication by iFISH at outside lab	4	1	0	0	1	0	1	1	8	2	1	1	KIAA1549-BRAF	109	81	1497	1530	106	341	1920	Frozen	130403101	CNS	Diffuse Leptomeningeal Glioneuronal Tumor	none	3	Female	Primary	50	Brain	Brain tumor, cerebellum and leptomeninges (craniotomy with biopsies)
IGMCH0089-RNA-D-01A	IGMCH0089	19-0553_CH_FAM0089_M19-1656_0952-A	NA	NA	0	NA		NA	NA	NA		0	0	0	0	0	0	0	0	4	0	0	0	NA	29	6	224	1056	10	13	1002	Bone Marrow	48264074	Heme	B-cell Acute Lymphoblastic Leukemia	none	18	Female	Primary	80	Bone Marrow	Bone Marrow, iliac, right
IGMCH0090-RNA-D-01A	IGMCH0090	CH_FAM0090_M19-2011_0997-A	ERC2-RAF1	ERC2-RAF1	1	No	Intrachromosomal Chimeric	chr3:56007181	chr3:12600415	Yes	RT-PCR followed by Sanger sequencing	7	1	1	1	1	1	1	1	50	7	7	0	NA	191	22	3256	1705	59	147	1544	Frozen	119021454	CNS	Low Grade Glioma	none	5	Female	Primary	75	Brain	Suprasellar tumor, biopsies
IGMCH0091-RNA-D-01A	IGMCH0091	CH_FAM0091_M19-2466_1158-A	NA	NA	0	NA		NA	NA	NA		0	0	0	0	0	0	0	0	15	3	3	0	NA	41	32	1192	929	44	28	1096	Frozen	130952759	Solid Tumor	Desmoid Fibromatosis	none	13	Female	Primary	90	Popliteal	Mass, right popliteal region, resection
IGMCH0092-RNA-D-01A	IGMCH0092	CH_FAM0092_M19-2247_1079-A	CD74-PDGFRB	CD74-PDGFRB	1	No	Intrachromosomal Chimeric	chr5:150404680	chr5:150126614	Yes	Archer FusionPlex panel	4	0	0	0	1	1	1	1	190	72	72	0	NA	184	101	1748	10775	175	177	1532	Bone Marrow	128152651	Heme	Pre-B Cell Acute Lymphoblastic Leukemia	none	5	Male	Recurrence	90	Bone Marrow	Bone marrow, core biopsy aspirate
IGMCH0093-RNA-D-01A	IGMCH0093	CH_FAM0093_M19-2243_1080-A	PICALM-MLLT10	PICALM-MLLT10	1	No	Interchromosomal Chimeric	chr11:85974708	chr10:21612348	Not Tested	N/A	7	1	1	1	1	1	1	1	29	14	14	0	NA	98	75	946	3326	106	138	1614	Bone Marrow	126347035	Heme	Acute Myeloid Leukemia (Now Mixed Lineage Leukemia)	none	15	Male	Recurrence	90	Bone Marrow	Bone marrow aspirate
IGMCH0095-RNA-D-01A	IGMCH0095	CH_FAM0095_M19-2377_1073-A	NA	NA	0	NA		NA	NA	NA		0	0	0	0	0	0	0	0	18	3	3	0	NA	44	35	2115	1136	59	65	1328	Frozen	122193286	CNS	Clival Chordoma	none	3	Male	Primary	95	Clivus	Clival Tumor
IGMCH0096-RNA-D-01A	IGMCH0096	CH_FAM0096_M19-2555_1167-A	NPM1-ALK	NPM1-ALK_02	1	No	Interchromosomal Chimeric	chr5:171391799	chr2:29223528	Yes	Chromosome analysis demonstrated a t(2;5)(p12;q25); FISH breakapart probe positive for ALK rearrangement	7	1	1	1	1	1	1	1	9	1	1	0	NA	32	63	745	1509	76	19	804	Frozen	126708872	Heme	Anaplastic Large Cell Lymphoma (Stage 3)	none	9	Male	Recurrence	50	Lymph node	Lymph node, right groin, excisional biopsy
IGMCH0097-RNA-D-01A	IGMCH0097	CH_FAM0097_M19-2552_1096-A	NA	NA	0	NA		NA	NA	NA		0	0	0	0	0	0	0	0	2	2	1	1	STRN-ALK	42	10	417	273	8	7	1066	FFPE	126312566	CNS	Pilocytic Astrocytoma	Neurofibromatosis type 1	1	Female	Primary	90	Brain	Optic glioma, excision
IGMCH0099_S-200110-00044	IGMCH0099	CH_FAM0099_M19-7761_S-200110-00044	KIAA1549-BRAF	KIAA1549-BRAF_03	1	No	Intrachromosomal Chimeric	chr7:138861139	chr7:140781693	Yes	RT-PCR followed by Sanger sequencing	7	1	1	1	1	1	1	1	6	1	1	0	NA	127	27	868	1058	41	70	1753	Frozen	92480404	CNS	Pilocytic Astrocytoma	none	0.75	Male	Primary	80	Brain	Tectal tumor resection
IGMCH0101-RNA-D-01A	IGMCH0101	CH_FAM0101_M19-3188_S-190607-00046_Ribo	NA	NA	0	NA		NA	NA	NA		0	0	0	0	0	0	0	0	9	0	0	0	NA	53	11	2051	464	14	3	938	Frozen	89295335	Solid Tumor	Infantile Myofibromatosis	none	0	Male	Primary	80	Subcutaneous	Subcutaneous tissue, back, excision
IGMCH0102-RNA-D-01A	IGMCH0102	CH_FAM0102_M19-3515_S-190701-00034	MYH9-USP6	MYH9-USP6	1	No	Promoter Swapping	chr22:36387807	chr17:5129936	Yes	FISH positive for USP6 translocation	7	1	1	1	1	1	1	1	9	2	2	0	NA	31	13	793	626	26	14	1057	Frozen	119180400	Solid Tumor	Myofibroblastic Lesion (Nodular Fasciitis)	none	9	Male	Primary	100	Axilla	Soft tissue, left axilla mass
IGMCH0103-RNA-D-01A	IGMCH0103	19-1301_CH_FAM0103_M19-4858_S-190821-00065	NA	NA	0	NA		NA	NA	NA		0	0	0	0	0	0	0	0	1	0	0	0	NA	47	7	187	85	4	1	1400	FFPE	90188778	CNS	Diffuse Astrocytoma	none	15	Male	Primary	50	Brain	Brain tumor, left frontal lobe, resection
IGMCH0105-RNA-D-01A	IGMCH0105	CH_FAM0105_M19-3436_S-190701-00023	KIAA1549-BRAF	KIAA1549-BRAF_04	1	No	Intrachromosomal Chimeric	chr7:138861139	chr7:140787584	Yes	RT-PCR followed by Sanger sequencing	7	1	1	1	1	1	1	1	6	2	2	0	NA	62	35	1023	1202	56	113	1646	Frozen	116583981	CNS	Low Grade Glioma,Most Consistent With Midline Pilocytic Astrocytoma	none	7	Female	Primary	90	Brain	Brain tumor, left thalamus, excision left third ventricle
IGMCH0106-RNA-D-01A	IGMCH0106	19-0904_CH_FAM0106_M19-3845_S-190711-00099	SPECC1L-RAF1	SPECC1L-RAF1	1	Yes	Interchromosomal Chimeric	chr22:24369320	chr3:12600415	Yes	RT-PCR followed by Sanger sequencing	3	1	0	0	1	0	0	1	2	1	1	0	NA	50	10	243	135	3	4	1246	FFPE	114179104	CNS	Anaplastic Ependymoma	none	0.33	Male	Recurrence	60	Brain	Brain tumor, resection
IGMCH0107-RNA-D-01C	IGMCH0107	19-1281_CH_FAM0107_M19-4540_S-190820-00074	NA	NA	0	NA		NA	NA	NA		0	0	0	0	0	0	0	0	3	0	0	0	NA	39	18	393	499	19	58	3167	Frozen	88447326	Solid Tumor	Neuroblastoma, high-risk metastatic, INRG stage M	none	10	Male	Primary	50	Supraclavicular	Supraclavicular mass, biopsy
IGMCH0108_S-190724-00019	IGMCH0108	CH_FAM0108_M19-3797_S-190724-00019	BCAN-NTRK1	BCAN-NTRK1	1	No	Intrachromosomal Chimeric	chr1:156648861	chr1:156873633	Yes	RT-PCR followed by Sanger sequencing	5	1	0	0	1	1	1	1	1	1	1	0	NA	37	15	247	457	29	79	1527	Frozen	47956312	CNS	Infiltrating Glioma / Astrocytoma	none	0.5	Female	Recurrence	25	Brain	Brain tumor, "centered" in hypothalamus/optic region with extensive infiltration
IGMCH0109_S-190724-00021	IGMCH0109	CH_FAM0109_M19-3663_S-190724-00021	NA	NA	0	NA		NA	NA	NA		0	0	0	0	0	0	0	0	1	0	0	0	NA	47	33	239	368	22	8	916	FFPE	92159062	CNS	Anaplastic Ganglioglioma	none	21	Female	Primary	80	Brain	Brain tumor
IGMCH0110_S-190724-00023	IGMCH0110	CH_FAM0110_M19-3843_S-190724-00023	NA	NA	0	NA		NA	NA	NA		0	0	0	0	0	0	0	0	52	30	30	0	NA	95	66	783	1165	57	141	1452	Frozen	101242587	Solid Tumor	Osteosarcoma	none	12	Female	Primary	40	Femur	Left distal femur, biopsy
IGMCH0112_S-200401-00041	IGMCH0112	20-0436_CH_FAM0112_M20-1452_S-200401-00041	NA	NA	0	NA		NA	NA	NA		0	0	0	0	0	0	0	0	1	0	0	0	NA	27	16	296	231	13	9	1335	Frozen	54136195	Solid Tumor	Atypical Rhabdoid Tumor - Lung Metastasis	Rhabdoid predisposition syndrome	1	Female	Metastatic	90	Lung	Lung metastisis
IGMCH0113_S-190822-00045	IGMCH0113	19-1302_CH_FAM0113_M19-4658_S-190822-00045	NA	NA	0	NA		NA	NA	NA		0	0	0	0	0	0	0	0	0	0	0	0	NA	87	34	359	622	52	103	1626	FFPE	94508231	CNS	Dysembryoplastic Neuroepithelial Tumor	none	8	Male	Recurrence	25	Brain	Brain tumor, right temporal lobe, craniotomy with resection
IGMCH0115_S-190813-00020	IGMCH0115	19-1213_CH_FAM0115_M19-4656_S-190813-00020	PAX3-FOXO1	PAX3-FOXO1_02	1	No	Interchromosomal Chimeric	chr22:222220140	chr13:40560860	Yes	RT-PCR followed by Sanger sequencing	3	1	0	1	1	0	0	0	3	1	1	0	NA	36	17	424	85	6	0	1485	FFPE	174783517	Solid Tumor	Alveolar Rhabdomyosarcoma	none	1	Female	Recurrence	50	Facial	Left facial tumor resection
IGMCH0116_S-190904-00063	IGMCH0116	19-1314_CH_FAM0116_M19-4995_S-190904-00063	NA	NA	0	NA		NA	NA	NA		0	0	0	0	0	0	0	0	9	1	1	0	NA	36	42	421	1049	48	81	1438	Frozen	134640571	CNS	Low Grade Glioma / Astrocytoma	none	11	Male	Recurrence	50	Brain	Brain tumor, suprasellar, third ventricle, optic chiasm, hypothalamic region
IGMCH0117_S-190926-00022	IGMCH0117	19-1376_CH_FAM0117_M19-5632_S-190926-00022	NA	NA	0	NA		NA	NA	NA		0	0	0	0	0	0	0	0	0	0	0	0	NA	23	1	150	152	4	1	1555	FFPE	50514250	Solid Tumor	Rhabdoid Tumor of the Kidney	Rhabdoid predisposition syndrome	0	Female	Primary	98	Kidney	Right kidney, nephrectomy
IGMCH0118_S-190813-00021	IGMCH0118	19-1214-1_CH_FAM0118_M19-4653_S-190813-00021	NA	NA	0	NA		NA	NA	NA		0	0	0	0	0	0	0	0	4	0	0	0	NA	69	53	678	1228	70	45	1787	Frozen	110380207	Solid Tumor	Rhabdoid Tumor of the Kidney	Rhabdoid predisposition syndrome	0	Female	Primary	100	Kidney	Right kidney, nephrectomy
IGMCH0120_S-190820-00075	IGMCH0120	19-1282_CH_FAM0120_M19-4718_S-190820-00075	KMT2A-AFDN	KMT2A-AFDN	1	No	Interchromosomal Chimeric	chr11:118484314	chr6:167864551	Yes	Chromosome analysis demonstrated a t(6;11)(q27;q23); Archer FusionPlex panel	7	1	1	1	1	1	1	1	3	1	1	0	NA	52	25	420	680	21	8	1131	FFPE	98963220	Heme	Pre-B Cell Acute Lymphoblastic Leukemia	none	3	Male	Recurrence	50	Forehead	Right forehead mass
IGMCH0121_S-190904-00064	IGMCH0121	19-1315_CH_FAM0121_M19-4855_S-190904-00064	NA	NA	0	NA		NA	NA	NA		0	0	0	0	0	0	0	0	21	11	11	0	NA	78	41	497	1107	43	80	2047	Frozen	115531310	CNS	Embryonal Tumor with Multilayered Rosettes	none	3	Female	Primary	90	Brain	Bilateral frontal lobe tumor excision
IGMCH0122_S-190904-00065	IGMCH0122	19-1316_CH_FAM0122_M19-4894_S-190904-00065	KIAA1549-BRAF	KIAA1549-BRAF_05	1	No	Intrachromosomal Chimeric	chr7:138867975	chr7:140787584	Yes	RT-PCR followed by Sanger sequencing	7	1	1	1	1	1	1	1	9	3	2	1	SEC16A-NOTCH1	57	40	616	1405	43	52	1571	Frozen	123616991	CNS	Ganglioglioma	none	5	Male	Primary	100	Brain	Brain tumor, posterior fossa/fourth ventricle, cerebellum, dorsal brainstem
IGMCH0123_S-191125-00089	IGMCH0123	CH_FAM0123_M19-6468_S-191125-00089_extra	NA	NA	0	NA		NA	NA	NA		0	0	0	0	0	0	0	0	2	0	0	0	NA	34	18	342	152	4	5	2069	FFPE	119409610	Solid Tumor	Neuroblastoma	Li-Fraumeni syndrome	6	Female	Primary	90	Abdomen	Retroperitoneal mass, biopsies
IGMCH0124_S-190910-00020	IGMCH0124	CH_FAM0124_M19-5164_S-190910-00020	NA	NA	0	NA		NA	NA	NA		0	0	0	0	0	0	0	0	2	1	1	0	NA	35	32	1196	931	46	41	2026	Frozen	132373581	CNS	Mixed Malignant Germ Cell Tumor	none	13	Female	Primary	60	Brain	Brain tumor, suprasellar, 3rd ventricle region
IGMCH0125_S-191023-00031	IGMCH0125	19-1440_CH_FAM0125_M19-5239_S-191023-00031	NA	NA	0	NA		NA	NA	NA		0	0	0	0	0	0	0	0	7	2	2	0	NA	68	25	1072	1082	39	129	1954	Frozen	126116115	CNS	Low Grade Glioma / Astrocytoma	Noonan syndrome	16	Male	Primary	70	Brain	Brain tumor, thalamus, right
IGMCH0126_S-191007-00107	IGMCH0126	19-1400-1_CH_FAM0126_M19-5595_S-191007-00107	NA	NA	0	NA		NA	NA	NA		0	0	0	0	0	0	0	0	20	1	1	0	NA	108	57	1384	1434	77	226	2460	Frozen	126768001	CNS	Pilocytic Astrocytoma and ALL	none	2	Male	Recurrence	NA	Brain	Sacral lesion, thecal sac
IGMCH0130_S-191125-00087	IGMCH0130	CH_FAM0130_M19-6757_S-191125-00087_extra	NA	NA	0	NA		NA	NA	NA		0	0	0	0	0	0	0	0	1	0	0	0	NA	33	17	505	220	7	1	1331	FFPE	134536671	Solid Tumor	Rhabdomyofibrosarcoma, Potentially Sclerosing and Spindle Cell Rhabdomyosarcoma	none	0.5	Male	Primary	70	Thoracic	Soft tissue, posterior mediastinal mass, biopsy
IGMCH0131_S-191125-00088	IGMCH0131	CH_FAM0131_M19-6392_S-191125-00088_extra	NA	NA	0	NA		NA	NA	NA		0	0	0	0	0	0	0	0	5	2	2	0	NA	68	25	359	686	14	42	2292	Frozen	88099306	CNS	Medulloblastoma (WNT-subgroup)	none	8	Female	Primary	70	Brain	Brain tumor, midline posterior fossa, cerebellum, craniotomy with gross total resection
IGMCH0132_S-191217-00079_cDNA	IGMCH0132	CH_FAM0132_M19-5758_S-191217-00079_cDNA	NA	NA	0	NA		NA	NA	NA		0	0	0	0	0	0	0	0	6	1	1	0	NA	20	12	219	326	7	6	1018	FFPE	45736164	CNS	Medulloblastoma (WNT-subgroup)	none	17	Male	Recurrence	98	Brain	Posterior fossa mass	Yes
IGMCH0133_S-200211-00041_cDNA	IGMCH0133	CH_FAM0133_M19-7393_S-200211-00041_cDNA	NA	NA	0	NA		NA	NA	NA		0	0	0	0	0	0	0	0	17	8	8	0	NA	60	21	286	1994	24	22	1305	FFPE	61869015	CNS	Primative Neuroectodermal Tumor	none	9	Female	Primary	65	Brain	Septal brain tumor biopsy	Yes
IGMCH0134_S-200504-00037_cDNA	IGMCH0134	CH_FAM0134_M19-6885_cDNACapture	NA	NA	0	NA		NA	NA	NA		0	0	0	0	0	0	0	0	22	5	5	0	NA	102	67	737	1939	68	54	1482	FFPE	141846682	CNS	Medulloblastoma	none	25	Male	Recurrence	80	Brain	Septal tumor, resection	Yes
IGMCH0137_S-191205-00092	IGMCH0137	CH_FAM0137_M19-6875_S-191205-00092	EWSR1-FLI1	EWSR1-FLI1_04	1	No	Interchromosomal Chimeric	chr22:29287134	chr11:128805366	Yes	RT-PCR followed by Sanger sequencing	6	1	1	0	1	1	1	1	8	4	4	0	NA	102	21	678	963	32	83	2440	Frozen	69844254	Solid Tumor	Ewings Sarcoma - Metastatic Left Humerus	none	12	Male	Metastatic	98	Humerus	Biosy tract, left humerus, excision
IGMCH0138_S-191023-00032	IGMCH0138	19-1441_CH_FAM0138_M19-5820_S-191023-00032	NA	NA	0	NA		NA	NA	NA		0	0	0	0	0	0	0	0	15	2	2	0	NA	140	74	1903	2010	100	515	2959	Frozen	138519043	CNS	Malignant Germ Cell Tumor	none	10	Female	Primary	NA	Brain	Brain tumor, left craniotomy for biopsy of sylvian fissue lesion
IGMCH0139_S-191125-00090	IGMCH0139	CH_FAM0139_M19-5930_S-191125-00090_extra	FGFR2-CLIP1	FGFR2-CLIP1	1	No	Interchromosomal Chimeric	chr10:121483698	chr12:122288541	Not Tested	N/A	6	1	1	1	1	0	1	1	6	2	2	0	NA	114	35	506	1095	42	97	1787	Frozen	83082213	CNS	Low Grade Glioma and Intractable Epilepsy	none	13	Male	Primary	100	Brain	Right middle temporal gyrus lesion, resection
IGMCH0140_S-200224-00062	IGMCH0140	CH_FAM0140_M20-732_S-200224-00062	NA	NA	0	NA		NA	NA	NA		0	0	0	0	0	0	0	0	2	0	0	0	NA	26	14	198	671	12	18	2444	Frozen	75508759	CNS	Anaplastic Pleomorphic Xanthoastrocytoma	Neurofibromatosis type 1	8	Female	Primary	50	Brain	Brain tumor, left posterior parietal lobe, left craniotomy for resection
IGMCH0141_S-191118-00105	IGMCH0141	19-1681_CH_FAM0141_M19-6502_S-191118-00105	NA	NA	0	NA		NA	NA	NA		0	0	0	0	0	0	0	0	5	0	0	0	NA	75	27	433	571	41	73	1651	Frozen	61107530	Solid Tumor	Spindle Cell Sarcoma	none	18	Male	Primary	95	Tibia	Anterior tibia
IGMCH0142_S-191104-00051	IGMCH0142	CH_FAM0142_M19-6388_S-191104-00051	FGFR1-TACC1	FGFR1-TACC1_01	1	No	Intrachromosomal Chimeric	chr8:38413918	chr8:38836162	Yes	Archer FusionPlex panel	6	1	1	1	1	1	0	1	2	1	1	0	NA	50	12	128	120	9	4	1911	FFPE	53640579	CNS	Neuroepithelial Tumor	none	2	Male	Recurrence	75	Brain	Temporal lobe
IGMCH0143_S-2020-004201	IGMCH0143	CH_FAM0143_M19-6739_S-2020-004201	NA	NA	0	NA		NA	NA	NA		0	0	0	0	0	0	0	0	1	0	0	0	NA	59	22	300	699	34	55	2063	Frozen	74334907	CNS	Low Grade Glioma	none	5	Female	Primary	80	Brain	Brain tumor, tectal region, extending to cerebellum, posterior fossa craniotomy
IGMCH0144_S-191104-00052	IGMCH0144	CH_FAM0144_M19-6239_S-191104-00052	NA	NA	0	NA		NA	NA	NA		0	0	0	0	0	0	0	0	0	0	0	0	NA	44	20	284	392	34	59	1829	FFPE	61963990	CNS	Mixed Glial-Neuronal Tumor	none	2	Male	Primary	60	Brain	Brain, middle temporal gyrus
IGMCH0145_S-191118-00106	IGMCH0145	19-1682_CH_FAM0145_M19-6631_S-191118-00106	PRRC2B-ALK	PRRC2B-ALK	1	No	Interchromosomal Chimeric	chr9:131470983	chr2:29223528	Yes	Archer FusionPlex panel	6	1	1	1	1	1	0	1	8	2	2	0	NA	79	17	339	120	6	2	1054	FFPE	58717166	Solid Tumor	Epithelioid Neoplasm	none	18	Female	Primary	95	Abdomen	Peritoneal and omental nodules, biopsy
IGMCH0146_S-191205-00094	IGMCH0146	D1_19-1713_CH_FAM0146_M19-6394_S-191205-00094	NA	NA	0	NA		NA	NA	NA		0	0	0	0	0	0	0	0	2	0	0	0	NA	45	25	160	334	10	2	1184	FFPE	59752555	Solid Tumor	Melanoma of scalp	none	13	Female	Primary	35	Skin	Skin, right anterior leg, shave biopsy
IGMCH0147_S-191125-00099	IGMCH0147	CH_FAM0147_M19-6678_S-191125-00099_extra	NA	NA	0	NA		NA	NA	NA		0	0	0	0	0	0	0	0	4	1	1	0	NA	85	25	543	682	37	135	1423	Frozen	82193780	CNS	High Grade Neuroepithelial Tumor, Favoring Embryonal	none	18	Male	Primary	90	Brain	Left temporal excision and cusa
IGMCH0148_S-191125-00086	IGMCH0148	CH_FAM0148_M19-6828_S-191125-00086_extra	NA	NA	0	NA		NA	NA	NA		0	0	0	0	0	0	0	0	1	1	1	0	NA	33	15	964	619	24	81	1198	Frozen	76156665	Solid Tumor	Spindle Cell Rhabdomyosarcoma	none	15	Male	Primary	40	Testicle	Testicle, right lower pole and epididymis
IGMCH0149_S-191125-00100	IGMCH0149	CH_FAM0149_M19-6654_S-191125-00100_extra	EWSR1-FLI1	EWSR1-FLI1_05	1	No	Interchromosomal Chimeric	chr22:29287134	chr11:128805366	Yes	FISH positive for EWSR1 rearrangement by outside lab	7	1	1	1	1	1	1	1	4	1	1	0	NA	43	10	226	624	6	24	1638	Frozen	82411015	Solid Tumor	Ewings Sarcoma - Spinal Metastasis	none	6	Female	Metastatic	40	Spine	Bone and soft tissue, T3-T4 laminectomy
IGMCH0150_S-191217-00077	IGMCH0150	B1_19-1761_CH_FAM0150_M19-7119_S-191217-00077	NA	NA	0	NA		NA	NA	NA		0	0	0	0	0	0	0	0	1	1	1	0	NA	28	6	153	220	7	2	1382	FFPE	56558697	Solid Tumor	Spitzoid Melanoma	none	8	Female	Primary	20	Skin	Skin, lower back, shave biopsy
IGMCH0151_S-191220-00057	IGMCH0151	CH_FAM0151_M19-7263_S-191220-00057	NA	NA	0	NA		NA	NA	NA		0	0	0	0	0	0	0	0	7	1	1	0	NA	26	46	1779	1895	48	40	2138	Frozen	199290947	Solid Tumor	Metastatic Neuroblastoma	none	1	Male	Metastatic	70	Lymph node	Lymph node, left inguinal, biopsy
IGMCH0152_S-200211-00038_cDNA	IGMCH0152	CH_FAM0152_M20-22_S-200211-00038_cDNA	NA	NA	0	NA		NA	NA	NA		0	0	0	0	0	0	0	0	11	1	1	0	NA	40	12	216	611	27	9	1056	FFPE	70733513	Solid Tumor	Metastatic Leiomyosarcoma	none	11	Male	Metastatic	20	Abdomen	Right retroperitoneal mass, biopsy, tumor is epstein barr virus associated	Yes
IGMCH0153_S-191231-00075	IGMCH0153	19-1977_CH_FAM0153_M19-7282_S-191231-00075	NA	NA	0	NA		NA	NA	NA		0	0	0	0	0	0	0	0	4	1	1	0	NA	131	27	513	1159	24	131	1378	Frozen	63532828	CNS	Neuroepithelial Tumor of Left Parietal Lobe	none	13	Male	Primary	100	Brain	Brain tumor, left parietal lobe
IGMCH0154_S-200219-00001_cDNA	IGMCH0154	CH_FAM0154_M19-6888_S-200219-00001_cDNA	NA	NA	0	NA		NA	NA	NA		0	0	0	0	0	0	0	0	18	7	7	0	NA	92	42	663	551	65	12	1058	FFPE	81095188	CNS	Medulloblastoma (SHH-subgroup)	none	22	Male	Primary	95	Brain	Posterior fossa tumor	Yes
IGMCH0155_S-191217-00076	IGMCH0155	CH_FAM0155_M19-6918_S-191217-00076	NA	NA	0	NA		NA	NA	NA		0	0	0	0	0	0	0	0	4	0	0	0	NA	46	24	501	795	28	62	1609	Frozen	64697133	CNS	Mixed Low Grade Glioneuronal Tumor	none	2	Male	Primary	15	Brain	Right temporal lobe
IGMCH0156_S-200323-00018_cDNA	IGMCH0156	CH_FAM0156_M20-1245_S-200323-00018_cDNA	KIAA1549-BRAF	KIAA1549-BRAF_06	1	No	Intrachromosomal Chimeric	chr7:138861139	chr7:140787584	Not Tested	N/A	3	0	0	1	1	1	0	0	14	1	1	0	NA	23	12	298	483	11	3	1222	FFPE	115811366	CNS	Pilocytic Astrocytoma	none	8	Male	Primary	75	Brain	Exophytic tumor from doral brainstem/medulla	Yes
IGMCH0157_S-200129-00060_cDNA	IGMCH0157	CH_FAM0157_M20-175_S-200129-00060_cDNA	NA	NA	0	NA		NA	NA	NA		0	0	0	0	0	0	0	0	13	5	5	0	NA	136	17	796	1673	40	108	1206	Frozen	91468267	Solid Tumor	Nephroblastoma (Wilms Tumor)	none	10	Male	Metastatic	80	Liver	Liver, segment 6, biopsy	Yes
IGMCH0158_S-200630-00079_cDNA	IGMCH0158	CH_FAM0158_M20-2930_S-200630-00079_cDNA	NA	NA	0	NA		NA	NA	NA		0	0	0	0	0	0	0	0	18	3	3	0	NA	69	7	152	807	13	5	843	FFPE	98660606	Solid Tumor	Fibrolipomatous Lesion	none	2	Male	Primary	NA	Thumb	Right hand mass, fibrolipomatous lesion	Yes
IGMCH0159_S-191217-00078	IGMCH0159	CH_FAM0159_M19-7185_S-191217-00078	NA	NA	0	NA		NA	NA	NA		0	0	0	0	0	0	0	0	4	2	2	0	NA	12	8	579	313	12	8	1422	Frozen	50287541	Solid Tumor	Neuroblastoma - Metastatic to Subcuatenous Right Temporal Mass	none	2	Male	Metastatic	60	Subcutaneous	Right temporal subcutaneous mass
IGMCH0160_S-200810-00037_cDNA	IGMCH0160	CH_FAM0160_M20-3764_S-200810-00037_cDNA	COL3A1-PLAG1	COL3A1-PLAG1_02	1	No	Promoter Swapping	chr2:188974568	chr8:56179513	Yes	RT-PCR followed by Sanger sequencing	7	1	1	1	1	1	1	1	24	5	5	0	NA	44	44	1400	1947	105	49	932	FFPE	118514692	Solid Tumor	Hamartoma	none	0.67	Male	Primary	NA	Axillary	Left axillary mass, excision	Yes
IGMCH0161_S-200310-00098	IGMCH0161	CH_FAM0161_M20-731_S-200310-00098	NA	NA	0	NA		NA	NA	NA		0	0	0	0	0	0	0	0	5	3	3	0	NA	90	37	349	610	45	111	1824	Frozen	50794905	CNS	Medulloblastoma	none	6	Male	Primary	90	Brain	Posterior fossa tumor
IGMCH0162_S-191231-00082	IGMCH0162	19-1979_CH_FAM0162_M19-7505_S-191231-00082	NA	NA	0	NA		NA	NA	NA		0	0	0	0	0	0	0	0	22	9	9	0	NA	120	27	438	2432	50	41	868	Bone Marrow	51447998	Heme	Paroxysmal Nocturnal Hemoglobinuria	none	10	Male	Primary	N/A	Bone Marrow	Bone marrow aspirate
IGMCH0163_S-191218-00110	IGMCH0163	19-1785_CH_FAM0163_M19-7605_S-191218-00110	PAX3-FOXO1	PAX3-FOXO1_03	1	No	Interchromosomal Chimeric	chr2:222220140	chr13:40560860	Yes	RT-PCR followed by Sanger sequencing	7	1	1	1	1	1	1	1	15	6	6	0	NA	27	49	1729	1850	54	78	2473	Frozen	282358071	Solid Tumor	Rhabdomyosarcoma	none	13	Female	Primary	50	Abdomen	Abdomen, peritoneum incisional biopsy
IGMCH0165_S-200129-00061_cDNA	IGMCH0165	CH_FAM0165_M20-99_S-200129-00061_cDNA	TP53-ARID2	TP53-ARID2	1	Yes	Loss of Function	chr12:45731314	chr17:7670715	Not Tested	N/A	7	1	1	1	1	1	1	1	38	16	16	0	NA	89	24	338	872	33	45	1090	FFPE	70348079	Solid Tumor	Osteosarcoma - Metastatic to Lung	none	13	Female	Metastatic	70	Lung	Right lung, lower and middle lobe	Yes
IGMCH0166_S-200129-00062_cDNA	IGMCH0166	CH_FAM0166_M20-164_S-200129-00062_cDNA	KIAA1549-BRAF	KIAA1549-BRAF_07	1	No	Intrachromosomal Chimeric	chr7:138861139	chr7:140787584	Not Tested	N/A	7	1	1	1	1	1	1	1	16	8	8	0	NA	208	68	862	2877	132	254	1374	FFPE	81772720	CNS	Pilocytic Astrocytoma	none	13	Male	Primary	25	Brain	Thalamic tumor, resection, cusa	Yes
IGMCH0170_S-200129-00064	IGMCH0170	CH_FAM0170_M20-142_S-200129-00064	NA	NA	0	NA		NA	NA	NA		0	0	0	0	0	0	0	0	0	0	0	0	NA	23	12	237	367	8	25	1641	Frozen	53967907	CNS	Atypical Teratoid Rhabdoid Tumor	none	2	Male	Primary	80	Brain	Third ventricular tumor, excision
IGMCH0171_S-200211-00037_cDNA	IGMCH0171	CH_FAM0171_M20-449_S-200211-00037_cDNA	EWSR1-PATZ1	EWSR1-PATZ1	1	No	Intrachromosomal Chimeric	chr22:29291570	chr22:31344565	Yes	RT-PCR followed by Sanger sequencing	7	1	1	1	1	1	1	1	17	9	9	0	NA	72	31	341	981	53	35	1047	FFPE	64175931	Solid Tumor	Rhabdomyosarcoma	none	17	Male	Primary	90	Spine	Paraspinal mass, cervical mass, excision	Yes
IGMCH0172_S-200211-00024_cDNA	IGMCH0172	CH_FAM0172_M20-225_S-200211-00024_cDNA	NA	NA	0	NA		NA	NA	NA		0	0	0	0	0	0	0	0	6	2	2	0	NA	69	12	211	773	22	7	1154	FFPE	66092819	CNS	Low Grade Optic Pathway Glioma (Pilocytic Astrocytoma)	none	20	Female	Primary	100	Brain	Suprasellar Tumor, excision	Yes
IGMCH0173_S-200211-00023_cDNA	IGMCH0173	CH_FAM0173_M20-569_S-200211-00023_cDNA	NA	NA	0	NA		NA	NA	NA		0	0	0	0	0	0	0	0	15	4	4	0	NA	37	19	226	505	10	3	1225	FFPE	71077979	CNS	Medulloblastoma (WNT-subgroup)	none	5	Male	Primary	85	Brain	Brain tumor, cerebellar fourth ventricle	Yes
IGMCH0174_S-200211-00028	IGMCH0174	CH_FAM0174_M20-250_S-200211-00028	EWSR1-FLI1	EWSR1-FLI1_06	1	No	Interchromosomal Chimeric	chr22:29287134	chr11:128805366	Yes	RT-PCR followed by Sanger sequencing	7	1	1	1	1	1	1	1	7	3	3	0	NA	66	25	468	700	18	49	1759	FFPE	82573645	Solid Tumor	Ewings Sarcoma - Metastatic pulmonary nodules	none	13	Male	Metastatic	30	Pelvis	Left ischium biopsy
IGMCH0176_S-200427-00013_cDNA	IGMCH0176	CH_FAM0176_M20-0481_S-200427-00013_cDNA	NA	NA	0	NA		NA	NA	NA		0	0	0	0	0	0	0	0	9	0	0	0	NA	49	15	236	419	3	7	1439	FFPE	58657392	CNS	Dysembryoplastic Neuroepithelial Tumor	none	2	Female	Primary	80	Brain	Brain tumor, left frontal, craniotomy with gross resection	Yes
IGMCH0177_S-200211-00027_cDNA	IGMCH0177	CH_FAM0177_M20-485_S-200211-00027_cDNA	NA	NA	0	NA		NA	NA	NA		0	0	0	0	0	0	0	0	9	1	1	0	NA	11	8	78	149	1	9	628	FFPE	62870192	Solid Tumor	Osteosarcoma	none	8	Male	Primary	90	Radius	Left radius, open biopsy	Yes
IGMCH0180_S-200401-00001_cDNA	IGMCH0180	CH_FAM0180_M20-0780_S-200401-00001_cDNA	NA	NA	0	NA		NA	NA	NA		0	0	0	0	0	0	0	0	27	6	5	1	CAPZA2-MET	48	21	747	2606	91	23	1171	FFPE	122549657	Solid Tumor	Rhabdomyosarcoma	none	26	female	primary	85	Cervix	Cervix, polypoid mass at ectocervix	Yes
IGMCH0181_S-200401-00002_cDNA	IGMCH0181	CH_FAM0181_M20-0999_S-200401-00002_cDNA	NA	NA	0	NA		NA	NA	NA		0	0	0	0	0	0	0	0	19	7	7	0	NA	81	55	697	2315	113	107	1230	FFPE	116394115	CNS	Embryonal Tumor with Multilayered Rosettes	none	0.58	Male	Primary	75	Brain	Brain tumor	Yes
IGMCH0182_S-200224-00063_cDNA	IGMCH0182	CH_FAM0182_M20-756_S-200224-00063_cDNA_Capture	NA	NA	0	NA		NA	NA	NA		0	0	0	0	0	0	0	0	16	5	5	0	NA	31	45	404	1648	54	30	1033	FFPE	122913245	CNS	Choroid Plexus Carcinoma	Li Fraumeni Syndrome	1	Female	Metastatic	90	Brain	Right lateral ventricle	Yes
IGMCH0183_S-200224-00064	IGMCH0183	CH_FAM0183_M20-729_S-200224-00064	NA	NA	0	NA		NA	NA	NA		0	0	0	0	0	0	0	0	5	2	2	0	NA	43	25	395	639	30	41	1597	Frozen	76152101	CNS	Subependymal Giant Cell Astrocytoma	none	7	Male	Primary	90	Brain	Intraventricular tumor, excision
IGMCH0184_S-200401-00006_cDNA	IGMCH0184	CH_FAM0184_M20-1041_S-200401-00006_cDNA	NA	NA	0	NA		NA	NA	NA		0	0	0	0	0	0	0	0	13	6	6	0	NA	71	50	661	1494	112	110	1264	FFPE	130476775	CNS	Atypical Teratoid Rhabdoid Tumor (subclass MYC)	none	20	Male	Primary	75	Brain	Brain tumor, left neocartex	Yes
IGMCH0187_S-200409-00021	IGMCH0187	CH_FAM0187_M20-1821_S-200409-00021	KIAA1549-BRAF	KIAA1549-BRAF_08	1	No	Intrachromosomal Chimeric	chr7:138861139	chr7:140787584	Yes	BRAF duplication by iFISH at outside lab	7	1	1	1	1	1	1	1	2	1	1	0	NA	41	25	404	552	32	45	1664	Frozen	54396504	CNS	Pilocytic Astrocytoma	none	3	Male	Recurrence	70	Brain	Brain tumor, posterior fossa
IGMCH0188_S-200310-00101	IGMCH0188	CH_FAM0188_M20-1136_S-200310-00101	NA	NA	0	NA		NA	NA	NA		0	0	0	0	0	0	0	0	11	4	4	0	NA	47	22	149	459	12	21	1189	Frozen	54681512	Solid Tumor	Chondrosarcoma	none	20	Female	Primary	100	Pelvis	Pelvis, left, resection
IGMCH0189_S-200401-00003	IGMCH0189	20-0434_CH_FAM0189_M20-1077_S-200401-00003	NA	NA	0	NA		NA	NA	NA		0	0	0	0	0	0	0	0	8	2	2	0	NA	44	14	422	1463	11	29	1646	Frozen	53402603	Solid Tumor	Neuroblastoma, high-risk metastatic	none	2	Male	Primary	80	Abdomen	Abdominal mass, incisional biopsy
IGMCH0191_S-200409-00026_cDNA	IGMCH0191	20-0461_CH_FAM0191_M20-1457_S-200409-00026_cDNA	EWSR1-FLI1	EWSR1-FLI1_07	1	No	Interchromosomal Chimeric	chr22:29287134	chr11:128805366	Yes	RT-PCR followed by Sanger sequencing	7	1	1	1	1	1	1	1	21	5	5	0	NA	65	56	689	2406	118	59	1111	FFPE	119194082	Solid Tumor	Ewings Sarcoma - Left Leg Recurrence	none	14	Male	Recurrence	90	Leg	Left leg mass, biopsy
IGMCH0193_S-200518-00037	IGMCH0193	CH_FAM0193_M20-2245_S-200518-00037	NA	NA	0	NA		NA	NA	NA		0	0	0	0	0	0	0	0	6	5	5	0	NA	41	18	354	392	31	33	961	Frozen	50612348	CNS	Pilocytic Astrocytoma	none	9	Male	Primary	90	Brain	Tentorial lesian, excision
IGMCH0194_S-200409-00028	IGMCH0194	CH_FAM0194_M20-1720_S-200409-00028	NA	NA	0	NA		NA	NA	NA		0	0	0	0	0	0	0	0	5	1	1	0	NA	42	14	250	991	18	19	920	Frozen	59443077	Heme	Burkitt Lymphoma	none	5	Male	Primary	70	Neck	Lymph node, right cervical, excision
IGMCH0195_S-200409-00029	IGMCH0195	CH_FAM0195_M20-1722_S-200409-00029	TP53-ITGB3	TP53-ITGB3	1	Yes	Loss of Function	chr17:7687377	chr17:47274419	Not Tested	N/A	4	1	0	0	0	1	1	1	20	11	11	0	NA	42	21	274	379	27	43	931	Frozen	54816845	Solid Tumor	Metastatic Osteosarcoma	none	14	Male	Primary	80	Femur	Bone, left femus, biopsy
IGMCH0196_S-200409-00031	IGMCH0196	CH_FAM0196_M20-1699_S-200409-00031	NA	NA	0	NA		NA	NA	NA		0	0	0	0	0	0	0	0	134	67	67	0	NA	371	68	456	6309	87	72	1324	Frozen	56140315	Heme	Pre-B Cell Acute Lymphoblastic Leukemia	none	4	Male	Primary	80	Blood	Leukemic blood
IGMCH0198_S-200427-00005_cDNA	IGMCH0198	CH_FAM0198_M20-1893_S-200427-00005_cDNA	EWSR1-FLI1	EWSR1-FLI1_08	1	No	Interchromosomal Chimeric	chr22:29287134	chr11:128805366	Yes	RT-PCR followed by Sanger sequencing	7	1	1	1	1	1	1	1	13	6	6	0	NA	127	27	649	1699	90	39	1057	FFPE	81442657	Solid Tumor	Ewings Sarcoma	none	15	Female	Primary	90	Left leg	Left leg tumor, core biopsy	Yes
IGMCH0199_S-200504-00038_cDNA	IGMCH0199	CH_FAM0199_M20-2081_cDNACapture	NA	NA	0	NA		NA	NA	NA		0	0	0	0	0	0	0	0	23	9	9	0	NA	85	121	998	2318	158	151	1637	FFPE	160800761	CNS	Medulloblastoma	none	27	Male	Primary	95	Brain	Right cerebellar tumor, integrated diagnosis: medulloblastoma, classic, SHH-activated, WHO Grade IV	Yes
IGMCH0200_S-200427-00006_cDNA	IGMCH0200	CH_FAM0200_M20-1891_S-200427-00006_cDNA	EWSR1-FLI1	EWSR1-FLI1_09	1	No	Interchromosomal Chimeric	chr22:29287134	chr11:128805366	Yes	Archer FusionPlex panel	7	1	1	1	1	1	1	1	12	5	5	0	NA	106	25	733	1143	21	15	1720	Frozen	69706137	Solid Tumor	Ewings Sarcoma	none	5	Female	Primary	95	Chest	Soft tissue, right chest wall, biopsy	Yes
IGMCH0201_S-200511-00036	IGMCH0201	CH_FAM0201_M20-2041_S-200511-00036	NA	NA	0	NA		NA	NA	NA		0	0	0	0	0	0	0	0	18	12	12	0	NA	71	22	381	515	30	108	2755	Frozen	41426309	CNS	Glioblastoma	none	14	Female	Recurrence	60	Brain	Left centrum semiovale, biopsy
IGMCH0203_S-2020-001906	IGMCH0203	CH_FAM0203_M20-4630_S-2020-001906	NA	NA	0	NA		NA	NA	NA		0	0	0	0	0	0	0	0	5	3	3	0	NA	23	20	84	513	11	17	1231	Frozen	43551772	Solid Tumor	Rhabdomyosarcoma	none	3	Female	Recurrence	95	Orbit	Left orbital mess biopsy
IGMCH0204_S-200720-00070_cDNA	IGMCH0204	CH_FAM0204_M20-2033_S-200720-00070_cDNA	NA	NA	0	NA		NA	NA	NA		0	0	0	0	0	0	0	0	12	1	1	0	NA	35	26	578	1313	91	32	1063	FFPE	102064084	CNS	High Grade Neuroepithelial Tumor	none	8	Female	Primary	90	Brain	Left thalamic tumor, biopsy	Yes
IGMCH0207_S-200511-00039_cDNA	IGMCH0207	CH_FAM0207_M20-2233_S-200511-00039-cDNACapture	NA	NA	0	NA		NA	NA	NA		0	0	0	0	0	0	0	0	26	6	6	0	NA	101	59	475	2802	161	74	1452	FFPE	97509263	CNS	Germinoma	none	9	Male	Recurrence	75	Brain	Germinoma with syncytiotrophoblasts, status post chemotherapy and radiation therapy	Yes
IGMCH0208_S-200616-00006_cDNA	IGMCH0208	Pool-2_20-1046_CH_FAM0208_M20-2222_S-200616-00006_cDNA	NA	NA	0	NA		NA	NA	NA		0	0	0	0	0	0	0	0	6	2	2	0	NA	44	8	332	533	25	2	1049	FFPE	56611125	CNS	Atypical Teratoid Rhabdoid Tumor	Distal 22q (including SMARCB1)	5	Female	Primary	80	Brain	Brain tumor	Yes
IGMCH0209_S-200518-00030	IGMCH0209	CH_FAM0209_M20-2300_S-200518-00030	NA	NA	0	NA		NA	NA	NA		0	0	0	0	0	0	0	0	2	0	0	0	NA	55	13	507	469	37	60	2068	Frozen	45358864	CNS	Pilocytic Astrocytoma	none	11	Female	Recurrence	100	Spine	Spinal cord tumor, thoracic level, posterior laminectomy for spinal cord tumor resection
IGMCH0210_S-200518-00031	IGMCH0210	CH_FAM0210_M20-2316_S-200518-00031	NA	NA	0	NA		NA	NA	NA		0	0	0	0	0	0	0	0	3	0	0	0	NA	53	17	699	465	29	164	1023	Frozen	46878636	CNS	Low Grade Mixed Glioneuronal Tumor	none	13	Male	Primary	90	Brain	Right temporal lesion, excision
IGMCH0211_S-200518-00036	IGMCH0211	CH_FAM0211_M20-2276_S-200518-00036	NA	NA	0	NA		NA	NA	NA		0	0	0	0	0	0	0	0	6	3	3	0	NA	170	24	440	727	39	206	1721	Frozen	51350490	CNS	Medulloblastoma	none	4	Male	Primary	95	Brain	Posterior fossa / fourth ventricle mass (posterior fossa caniotomy with gross total resection)
IGMCH0212_S-200525-00003	IGMCH0212	CH_FAM0212_M20-2304_S-200525-00003	NA	NA	0	NA		NA	NA	NA		0	0	0	0	0	0	0	0	9	3	3	0	NA	74	73	1369	1403	76	296	3214	Frozen	193189283	CNS	Atypical Choroid Plexus Papilloma	none	2	Male	Primary	75	Brain	Intraventricular brain tumor, atrium and temportal horn of left lateral ventricle, craniotomy for left brain tumor resection
IGMCH0214_S-200706-00055_cDNA	IGMCH0214	CH_FAM0214_M20-2656_S-200706-00055_cDNA	NA	NA	0	NA		NA	NA	NA		0	0	0	0	0	0	0	0	7	3	3	0	NA	28	14	51	41	8	4	154	FFPE	87494776	CNS	Paraspinal paraganglioma	none	13	Male	Primary	80	Spine	Left paraspinal mass, resection	Yes
IGMCH0215_S-200714-00015	IGMCH0215	CH_FAM0215_M20-2354_S-200714-00015	NA	NA	0	NA		NA	NA	NA		0	0	0	0	0	0	0	0	7	0	0	0	NA	22	32	673	1029	57	23	1960	Frozen	159797376	CNS	Plexiform Neurofibroma	none	0.5	Female	Primary	70	Brain	Soft tissue, posterior cervical, excision
IGMCH0216_S-200731-00054	IGMCH0216	CH_FAM0216_M20-2436_S-200731-00054	NA	NA	0	NA		NA	NA	NA		0	0	0	0	0	0	0	0	1	0	0	0	NA	22	7	96	418	8	16	1410	Frozen	47141454	CNS	Atypical Choroid Plexus Papilloma	none	0.17	Female	Primary	95	Brain	Intraventicular brain tumor, third venctrile, right endoscopic septostomy with biopsies
IGMCH0217_S-200608-00002_cDNA	IGMCH0217	20-0757_CH_FAM0217_M20-2727_S-200608-00002_cDNA	NA	NA	0	NA		NA	NA	NA		0	0	0	0	0	0	0	0	15	2	2	0	NA	26	20	256	504	13	2	1331	FFPE	139653801	CNS	Anaplastic Medulloblastoma	none	2	Male	Primary	80	Brain	Posterior fossa brain tumor	Yes
IGMCH0218_S-2020-000063	IGMCH0218	CH_FAM0218_M20-4076_S-2020-000063_resequence	NA	NA	0	NA		NA	NA	NA		0	0	0	0	0	0	0	0	2	0	0	0	NA	16	21	577	791	19	4	1273	FFPE	137704813	Solid Tumor	Infantile Digital Fibroma	none	6	Female	Primary	30	Finger	Right small finger mass, excision
IGMCH0220_S-200616-00004	IGMCH0220	CH_FAM0220_M20-2845_S-200616-00004	NA	NA	0	NA		NA	NA	NA		0	0	0	0	0	0	0	0	3	0	0	0	NA	46	20	155	376	29	73	2009	Frozen	39287227	CNS	Metastatic Posterior Fossa Group A Ependymoma	none	1	Male	Recurrence	90	Brain	Posterior fossa tumor, resection and CUSA contents
IGMCH0221_S-200706-00050	IGMCH0221	CH_FAM0221_M20-2660_S-200706-00050	NA	NA	0	NA		NA	NA	NA		0	0	0	0	0	0	0	0	2	1	1	0	NA	36	14	223	792	15	43	1850	Frozen	46901248	Solid Tumor	Neuroblastoma	none	5	Male	Primary	80	Abdomen	Abdomenal mass, core biopsy
IGMCH0225_S-200625-00084	IGMCH0225	20-1054_CH_FAM0225_M20-2962_S-200625-00084	NA	NA	0	NA		NA	NA	NA		0	0	0	0	0	0	0	0	1	0	0	0	NA	21	13	172	547	17	20	1040	Frozen	55257658	Solid Tumor	Giant Cell Tumor of the Bone	none	12	Female	Recurrence	95	Tibia	Right proximal tibia, resection
IGMCH0226_S-200630-00018_cDNA	IGMCH0226	CH_FAM0226_M20-2915_S-200630-00018_cDNA	NA	NA	0	NA		NA	NA	NA		0	0	0	0	0	0	0	0	2	0	0	0	NA	8	2	27	2	0	0	27	FFPE	74873602	Solid Tumor	Metastatic Alveolar Rhabdomyosarcoma	none	14	Male	Primary	80	Skull base	Mass, left retroauricular region, needle core biopsies	Yes
IGMCH0228_S-200629-00007_cDNA	IGMCH0228	20-1110_CH_FAM0228_M20-3019_S-200629-00007_cDNA	ETV6-NTRK3	ETV6-NTRK3	1	No	Interchromosomal Chimeric	chr12:11869969	chr15:87940753	Yes	RT-PCR followed by Sanger sequencing	7	1	1	1	1	1	1	1	8	2	2	0	NA	57	24	360	1372	72	18	793	FFPE	84009389	Solid Tumor	Infantile Fibrosarcoma	none	0	Female	Primary	99	Thigh	Mass, left thigh, needle core biopsies	Yes
IGMCH0229_S-200629-00008	IGMCH0229	20-1111_CH_FAM0229_M20-3092_S-200629-00008	NA	NA	0	NA		NA	NA	NA		0	0	0	0	0	0	0	0	2	0	0	0	NA	32	17	261	403	26	50	1876	Frozen	64434578	CNS	Desmoplastic Ingantile Ganglioma	none	0.25	Male	Recurrence	100	Brain	Brain tumor, left temporal, craniotomy for excision
IGMCH0230_S-200629-00082	IGMCH0230	20-1116_CH_FAM0230_M20-3190_S-200629-00082	NA	NA	0	NA		NA	NA	NA		0	0	0	0	0	0	0	0	10	1	1	0	NA	30	45	1104	2297	66	147	2063	Frozen	154208763	CNS	Relapsed B-cell Acute Lymphoblastic Leukemia	none	23	Female	Recurrence	NA	Brain	Right parietal white matter, biopsy
IGMCH0233_S-2020-001369_cDNA	IGMCH0233	CH_FAM0233_M20-4056_S-2020-001369_cDNA	NA	NA	0	NA		NA	NA	NA		0	0	0	0	0	0	0	0	23	7	7	0	NA	30	0	36	27	0	0	161	FFPE	121586051	CNS	Retinoblastoma, Bilateral	none	1	Male	Primary	30	Eye	Eye, right (enucleation)	Yes
IGMCH0234_S-200814-00088	IGMCH0234	CH_FAM0234_M20-4011_S-200814-00088	COL1A1-USP6	COL1A1-USP6	1	No	Promoter Swapping	chr17:50201411	chr17:5130367	Yes	RT-PCR followed by Sanger sequencing; Archer FusionPlex panel	7	1	1	1	1	1	1	1	10	3	3	0	NA	39	15	743	574	15	11	900	Frozen	77572916	Solid Tumor	Osteosarcoma	none	2	Female	Primary	95	Ulna	Bone, right distal ulna, excisional biopsy
IGMCH0236_S-200814-00089	IGMCH0236	CH_FAM0236_M20-3844_S-200814-00089	NA	NA	0	NA		NA	NA	NA		0	0	0	0	0	0	0	0	3	0	0	0	NA	80	24	577	885	26	72	1709	Frozen	78401339	CNS	Ganglioglioma	none	16	Female	Primary	80	Brain	Brainstem tumor, exophytic (medullary), suboccipital craniotomy for resection
IGMCH0237_S-200826-00031	IGMCH0237	CH_FAM0237_M20-3998_S-200826-00031	MYB-QKI	MYB-QKI	1	No	Intrachromosomal Chimeric	chr6:135203324	chr6:163561982	Yes	Archer FusionPlex panel	7	1	1	1	1	1	1	1	1	1	1	0	NA	40	18	214	620	17	24	2026	Frozen	61095815	CNS	Infiltrating Astrocytoma	none	6	Female	Primary	80	Brain	Left brainstem lesion, biopsy
IGMCH0238_S-2020-002967_cDNA	IGMCH0238	CH_FAM0238_M20-4941_S-2020-002967_cDNA	NA	NA	0	NA		NA	NA	NA		0	0	0	0	0	0	0	0	3	1	1	0	NA	9	0	16	1	0	0	31	FFPE	100038248	CNS	Medulloblastoma	none	5	Female	Primary	95	Brain	Brain, posterior fossa lesion, biopsy,excision, and CUSA	Yes
IGMCH0242_S-2020-003726	IGMCH0242	CH_FAM0242_M20-4909_S-2020-003726	TCF3-PBX1	TCF3-PBX1	1	No	Interchromosomal Chimeric	chr19:1619111	chr1:164792494	Yes	Chromosome analysis demonstrated a der(19)t(1;19)(q23;p13)	7	1	1	1	1	1	1	1	30	13	13	0	NA	157	29	267	3703	25	29	1281	Blood	64738887	Heme	Relapsed Acute Lymphoblastic Leukemia	none	12	Male	Primary	85	Blood	Post-treatment bone marrow transplant
IGMCH0243_S-2020-002968_cDNA	IGMCH0243	CH_FAM0243_M20-4219_S-2020-002968_cDNA	CYP7B1-NCOA2	CYP7B1-NCOA2	1	Yes	Promoter Swapping	chr8:64798466	chr8:70296800	Not Tested	N/A	7	1	1	1	1	1	1	1	15	5	5	0	NA	26	14	117	282	18	7	647	FFPE	118810374	Solid Tumor	Malignant Nerve Sheath Tumor	none	1.5	Female	Primary	70	Neck	Soft tissue, posterior neck mass, excision	Yes
IGMCH0244_S-2020-001911	IGMCH0244	CH_FAM0244_M20-4596_S-2020-001911	KIAA1549-BRAF	KIAA1549-BRAF_09	1	No	Intrachromosomal Chimeric	chr7:138867975	chr7:140787584	Yes	Archer FusionPlex panel	6	1	1	0	1	1	1	1	1	1	1	0	NA	22	12	76	369	14	11	1440	Frozen	36937620	CNS	Optic Pathway Glioma	none	1	Male	Primary	100	Brain	Brain tumor, suprasellar / optic chiasm
IGMCH0247_S-2020-003727	IGMCH0247	CH_FAM0247_M20-4033_S-2020-003727	NA	NA	0	NA		NA	NA	NA		0	0	0	0	0	0	0	0	11	3	3	0	NA	63	24	467	754	27	18	1338	Frozen	71914817	Solid Tumor	Spindle Cell Neoplasm	none	1	Female	Primary	100	Forearm	Soft tissue, left forearm, excision
IGMCH0248_S-2020-002970	IGMCH0248	CH_FAM0248_M20-4908_S-2020-002970	NA	NA	0	NA		NA	NA	NA		0	0	0	0	0	0	0	0	8	4	4	0	NA	45	19	213	654	24	86	1458	Frozen	56474443	CNS	High Grade Glioma	none	12	Female	Recurrence	100	Brain	Brain tumor, right temporal - parietal region, craniotomy for resection
IGMCH0251_S-2020-004199	IGMCH0251	CH_FAM0251_M20-5239_S-2020-004199	NA	NA	0	NA		NA	NA	NA		0	0	0	0	0	0	0	0	2	0	0	0	NA	106	35	447	616	42	108	1843	Frozen	69692853	CNS	Medulloblastoma	none	10	Female	Primary	50	Brain	Brain tumor, posterior fossa/fourth ventricle
IGMCH0252_S-2020-003728	IGMCH0252	CH_FAM0252_M20-5027_S-2020-003728	RUNX1-PRDM16	RUNX1-PRDM16	1	No	Interchromosomal Chimeric	chr21:34834410	chr1:3186125	Yes	FISH demonstrated 3 signals for RUNX1, suggestive for a translocation or gain of the locus	6	1	1	1	1	1	1	0	1	1	1	0	NA	39	9	767	224	7	6	961	Frozen	78290034	Heme	Myeloid Sarcoma	none	12	Female	Primary	60	Chest	Chest wall soft tissue mass, right, needle core biopsy
IGMJL17001-RNA-D-01A	JL_17001_M17-4308	17-0021-01_1737R_Tumor	FGFR1-TACC1	FGFR1-TACC1_02	1	No	Intrachromosomal Chimeric	chr8:38413918	chr8:38836162	Yes	RT-PCR followed by Sanger sequencing	7	1	1	1	1	1	1	1	23	4	4	0	NA	47	183	1754	3364	121	167	3888	Frozen	99986071	CNS	Oligodendroglioma	none	0.5	Male	Recurrence	95	Brain	Left posterior fronto-parietal region
IGMJL17002-RNA-D-03A	JL_17002_M17-1836	18-0574-1_JL_17002_M17-1836-0128-A	KIAA1549-BRAF	KIAA1549-BRAF_10	1	No	Intrachromosomal Chimeric	chr7:138867975	chr7:140787584	Yes	RT-PCR followed by Sanger sequencing	5	0	0	1	1	1	1	1	6	1	1	0	NA	44	37	646	666	40	19	2336	Frozen	90295637	CNS	Pilocytic Astrocytoma	none	0.75	Female	Recurrence	70	Brain	Brain tumor, optic/suprasellar region
IGMJL17003-RNA-D-01A	JL_17003_M17-1870	17-0218_1755-R_Tumor	NA	NA	0	NA		NA	NA	NA		0	0	0	0	0	0	0	0	7	0	0	0	NA	117	138	1454	1412	122	230	3004	Frozen	156407640	CNS	Medulloblastoma (Group 4)	none	15	Male	Primary	100	Brain	Posterior fossa tumor
IGMJL17004-RNA-D-01A	JL_17004_M17-1862	17-0221_1761-R_Tumor	KIAA1549-BRAF	KIAA1549-BRAF_11	1	No	Intrachromosomal Chimeric	chr7:138867975	chr7:140787584	Yes	RT-PCR followed by Sanger sequencing	7	1	1	1	1	1	1	1	4	1	1	0	NA	52	30	883	862	39	41	1381	Frozen	120935674	CNS	Pilocytic Astrocytoma	none	5	Female	Primary	100	Brain	Brain, posterior fossa/ cerebellum
IGMJL17005-RNA-D-01A	JL_17005_M17-1890	17-0224_1762R_Tumor	NA	NA	0	NA		NA	NA	NA		0	0	0	0	0	0	0	0	2	0	0	0	NA	49	26	551	598	26	18	2072	Frozen	94275089	CNS	Glioblastoma	none	8	Male	Primary	50	Brain	Brain tumor, brainstem
IGMJL17006-RNA-D-01A	JL_17006_M17-1974	17-0305_1764-R	NA	NA	0	NA		NA	NA	NA		0	0	0	0	0	0	0	0	6	1	1	0	NA	151	50	2374	909	49	112	3027	Frozen	96074793	CNS	Pilocytic Astrocytoma	none	0.42	Female	Recurrence	100	Spine	Spinal tumor, biopsy/cusa
IGMJL17009-RNA-D-01A	JL_17009_M17-2428	17-0473-01_1804-R_Tumor	EWSR1-CREBL3	EWSR1-CREBL3	1	No	Interchromosomal Chimeric	chr22:29291599	chr19:4159664	Yes	FISH positive for EWSR1 rearrangement	6	1	1	0	1	1	1	1	378	9	9	0	NA	188		35562	6639	88	84	6088	Frozen	365070499	CNS	Ewings-like Sarcoma of the Sphenoid Sinus with Intracranial Extension	none	6	Male	Primary	80	Sphenoid Sinus	Sphenoid sinus tumor resection
IGMJL17011-RNA-D-01A	JL_17011_M17-2425	17-0476-01_1806-R_Tumor	NA	NA	0	NA		NA	NA	NA		0	0	0	0	0	0	0	0	194	2	2	0	NA	80	137	19044	3726	118	90	4388	Frozen	275323776	CNS	Brainstem Ganglioglioma	none	3	Male	Recurrence	95	Brain	Tumor, dorsally exophytic from brainstem/medulla
IGMJL17012-RNA-D-01A	JL_17012_M17-2423	17-0479-01_1807-R_Tumor	NA	NA	0	NA		NA	NA	NA		0	0	0	0	0	0	0	0	256	5	5	0	NA	78	67	14373	2979	48	63	5950	Frozen	215409445	CNS	Diffuse Midline Glioma, H3K27 Mutant	none	6	Male	Primary	80	Brain	Brain tumor, dorsal pons/cerebello-pontine angle
IGMJL17013-RNA-D-01A	JL_17013_M17-2121	17-0470-01_1802-R_Tumor	NA	NA	0	NA		NA	NA	NA		0	0	0	0	0	0	0	0	81	11	11	0	NA	44	153	7645	4542	107	113	4418	Frozen	361490443	CNS	Glioblastoma	none	17	Male	Primary	95	Brain	Right thalamic region tumor
IGMJL17014-RNA-D-01A	JL_17014_M17-2600	17-0616-01_1862-R_Tumor	NA	NA	0	NA		NA	NA	NA		0	0	0	0	0	0	0	0	5	0	0	0	NA	71	62	1685	1014	49	78	2637	Frozen	125302701	CNS	Ganglioglioma	none	13	Female	Primary	70	Brain	Tumor, midbrain, extending to medial left thalamus
IGMJL17015-RNA-D-01A	JL_17015_M17-2670	17-0619-01_1861-R_Tumor	NA	NA	0	NA		NA	NA	NA		0	0	0	0	0	0	0	0	7	1	0	1	PLD5-AKT3	45	52	500	972	45	71	2133	Frozen	133074086	CNS	Dysembryoplastic Neuroepithelial Tumor	none	9	Male	Primary	90	Brain	Brain tumor, left parietal cortex/subcortical white matter
IGMJL17016-RNA-D-01A	JL_17016_M17-2796	17-0622-01_1860-R_Tumor	NA	NA	0	NA		NA	NA	NA		0	0	0	0	0	0	0	0	7	0	0	0	NA	36	35	920	501	32	12	1795	Frozen	133117720	CNS	Clival Chordoma	none	10	Male	Primary	70	Clivus	Clivus region mass
IGMJL17017-RNA-D-01A	JL_17017_M17-3108	17-0679_1888-R_Tumor	KIAA1549-BRAF	KIAA1549-BRAF_12	1	No	Intrachromosomal Chimeric	chr7:138867975	chr7:140787584	Yes	RT-PCR followed by Sanger sequencing	7	1	1	1	1	1	1	1	6	1	1	0	NA	58	52	759	1153	56	53	2334	Frozen	126272914	CNS	Pilocytic Astrocytoma	none	5	Female	Primary	90	Spinal Cord	Spinal chord tumor, intramedullary
IGMJL17018-RNA-D-01A	JL_17018_M17-3107	17-0682_1889-R_Tumor	NA	NA	0	NA		NA	NA	NA		0	0	0	0	0	0	0	0	3	1	1	0	NA	65	46	1228	656	35	38	2478	Frozen	127556623	CNS	Atypical Teratoid Rhabdoid Tumor	none	2	Female	Primary	90	Brain	Brain tumor, left medial orbito-frontal region
IGMJL17019-RNA-D-01A	JL_17019_M17-3233	17-0685_1935-R_FFPE_Tumor	GOPC-ROS1	GOPC-ROS1	1	No	Intrachromosomal Chimeric	chr6:117575177	chr6:117320030	Yes	RT-PCR followed by Sanger sequencing; Archer FusionPlex panel	5	1	0	0	1	1	1	1	3	1	1	0	NA	40	37	352	312	25	16	1838	FFPE	139141469	CNS	High Grade Neuroepithelial Tumor	none	2	Male	Primary	70	Brain	Right temporal tumor, excision and cusa
IGMJL17021-RNA-D-01A	JL_17021_M17-3926	17-0688_1948-R_Tumor	NA	NA	0	NA		NA	NA	NA		0	0	0	0	0	0	0	0	10	0	0	0	NA	108	60	733	784	57	125	2802	Frozen	107833075	CNS	Ependymoma	none	11	Female	Primary	80	Brain	Brain tumor, cerebellopontine angle
IGMJL17022-S-190916-00024	JL_17022_M17-3925	19-1335-1_JL-22_M19-5365_S-190916-00024	NA	NA	0	NA		NA	NA	NA		0	0	0	0	0	0	0	0	3	1	1	0	NA	33	16	239	409	15	24	1328	Frozen	53965576	CNS	Choroid Plexus Carcinoma, TP53 Germline Positive	Li-Fraumeni syndrome	1	Male	Recurrence	95	Brain	Brain tumor
IGMJL17024-RNA-D-01A	JL_17024_M17-4037	17-0700_1939-R_CSF_Tumor	CBFA2T3-NFIA	CBFA2T3-NFIA	1	No	Intrachromosomal Chimeric	chr16:88941020	chr1:61352450	Yes	Chromosome analysis demonstrated a t(1;16)(p31;q24); RT-PCR followed by Sanger sequencing	7	1	1	1	1	1	1	1	7	3	2	1	DHH-RHEBL1	54	26	463	1161	29	19	1038	CSF	140213722	CNS	Acute Myeloid Leukemia, M6 of the CNS	none	2	Female	Primary	90	Cerebrospinal Fluid	Cerebrospinal Fluid
IGMJL17025-RNA-D-01A	JL_17025_M17-4346	17-0831-01_1977-R_Tumor	NA	NA	0	NA		NA	NA	NA		0	0	0	0	0	0	0	0	12	2	2	0	NA	54	59	687	1045	44	58	2373	Frozen	68626770	CNS	Primative Neuroectodermal Tumor, Malignant Peripheral Nerve Sheath Tumor	none	16	Female	Recurrence	100	Brain	Brain tumor, resection
IGMJL17027-RNA-D-01A	JL_17027_M17-4475	18-0018-01_2029-R	NA	NA	0	NA		NA	NA	NA		0	0	0	0	0	0	0	0	91	2	2	0	NA	83	32	5673	1168	26	33	5445	Frozen	56657269	CNS	Diffuse Glioma	none	9	Female	Primary	100	Brain	Right temporal lobe lesion
IGMJL17028-RNA-D-01A	JL_17028_M17-4905	18-0021-01_2027-R	NA	NA	0	NA		NA	NA	NA		0	0	0	0	0	0	0	0	87	1	1	0	NA	143	15	2916	740	16	9	5581	FFPE	74109384	CNS	Dysembryoplastic Neuroepithelial Tumor	none	16	Female	Primary	90	Brain	Brain tumor
IGMJL17029-RNA-D-01B	JL_17029_M17-5037	18-0026-01_2036-R	NA	NA	0	NA		NA	NA	NA		0	0	0	0	0	0	0	0	49	0	0	0	NA	139	29	8245	1254	33	8	4834	Frozen	63325351	CNS	Germinoma	none	14	Male	Primary	60	Brain	Right frontal biopsy
IGMJL17030-RNA-D-01A	JL_17030_M17-5184	18-0038-01_2119-R	QKI-RAF1	QKI-RAF1	1	No	Interchromosomal Chimeric	chr6:163478896	chr3:12600415	Yes	RT-PCR followed by Sanger sequencing	6	1	1	1	1	1	0	1	21	1	1	0	NA	30	8	1767	135	8	5	6725	Frozen	58787758	CNS	Pilocytic Astrocytoma	none	11	Male	Recurrence	95	Brain	Brain tumor, right temportal lobe, craniotomy with resection
IGMJL17031-RNA-D-01A	JL_17031_M17-5186	18-0041-01_2079-R	NA	NA	0	NA		NA	NA	NA		0	0	0	0	0	0	0	0	76	3	3	0	NA	52	15	2184	489	14	28	3351	Frozen	75294128	CNS	Glioblastoma	none	3	Male	Recurrence	80	Brain	Left basal ganglia
IGMJL17032-RNA-D-01A	JL_17032_M17-5242	18-0031-01_2116-R	NA	NA	0	NA		NA	NA	NA		0	0	0	0	0	0	0	0	14	1	1	0	NA	42	12	1366	174	8	5	8634	Frozen	51981154	CNS	Choroid Plexus Carcinoma, TP53 Germline Positive	Li-Fraumeni syndrome	3	Male	Primary	95	Brain	Brain tumor
IGMJL18033-RNA-D-01A	JL_18033_M18-222	18-0044-01_2126-R	ST7-MET	ST7-MET	1	No	Intrachromosomal Chimeric	chr7:117020629	chr7:116699071	Not Tested	N/A	7	1	1	1	1	1	1	1	79	14	14	0	NA	119	26	6359	1269	24	39	4248	Frozen	67093524	CNS	Glioblastoma	none	24	Male	Secondary	75	Brain	Pontine tumor biopsy
IGMJL18034-RNA-D-01A	JL_18034_M18-84	18-0049-01_2127-R	FGFR1-TACC1	FGFR1-TACC1_03	1	No	Intrachromosomal Chimeric	chr8:38413918	chr8:38836162	Yes	Archer FusionPlex panel	7	1	1	1	1	1	1	1	96	3	3	0	NA	84	20	6201	918	16	11	4170	Frozen	54214424	CNS	CNS Nueroblastoma/PNET	none	12	Male	Primary	80	Brain	Brain tumor, right optic nerve and chiasm
IGMJL18035-RNA-D-01A	JL_18035_M18-268	18-0070-01_2140-R	NA	NA	0	NA		NA	NA	NA		0	0	0	0	0	0	0	0	11	0	0	0	NA	43	23	605	570	16	9	1564	Frozen	66887484	CNS	Pilocytic Astrocytoma	Neurofibromatosis type I	3	Female	Recurrence	80	Brain	Right basilarly tumor
IGMJL18036-RNA-D-01A	JL_18036_M18-372	18-0081-01_2186-R	EP300-BCOR	EP300-BCOR	1	No	Interchromosomal Chimeric	chr22:41177149	chrx:40077933	Yes	RT-PCR followed by Sanger sequencing; NGS by outside lab	6	1	1	1	0	1	1	1	4	1	1	0	NA	30	18	913	309	20	22	1675	Frozen	55443061	CNS	Mixed Glioneuronal Tumor	none	10	Male	Recurrence	80	Brain	Right temporal lesion, resection
IGMJL18037-RNA-D-01A	JL_18037_M18-373	18-0096-01_2187-R	NA	NA	0	NA		NA	NA	NA		0	0	0	0	0	0	0	0	1	0	0	0	NA	9	1	7	58	2	2	353	FFPE	49429989	CNS	Ganglioglioma	none	14	Male	Primary	70	Brain	Brain tumor, region of corpus callosum
IGMJL18038-RNA-D-01A	JL_18038_M18-428	18-0099-01_2190-R	NA	NA	0	NA		NA	NA	NA		0	0	0	0	0	0	0	0	1	0	0	0	NA	15	5	102	97	3	2	2002	FFPE	53688698	CNS	Pilocytic Astrocytoma	none	13	Female	Primary	100	Brain	Brainstem tumor, pontine region
IGMJL18039-RNA-D-01A	JL_18039_M18-445	18-0084-01_2189-R	NA	NA	0	NA		NA	NA	NA		0	0	0	0	0	0	0	0	2	0	0	0	NA	44	24	277	391	26	52	1752	Frozen	51668315	CNS	Gliomatosis Cerebri	none	17	Male	Primary	50	Brain	Brain tumor
IGMJL18040-RNA-D-01A	JL_18040_M18-820	18-0246-01_0029-A	NA	NA	0	NA		NA	NA	NA		0	0	0	0	0	0	0	0	136	2	2	0	NA	39	15	4731	1311	16	20	3883	Frozen	103123888	CNS	Pleomorphic Xanthoastrocytoma	none	15	Female	Primary	100	Brain	Brain tumor, right frontal lobe
IGMJL19042-RNA-D-02A	JL_19042_M19-1795	19-0606-1_JL-42_M19-1795_1010-A	NA	NA	0	NA		NA	NA	NA		0	0	0	0	0	0	0	0	4	3	3	0	NA	91	33	1031	1212	40	109	1905	Frozen	116834474	CNS	Ependymoma, Posterior Fossa Group A	none	0.75	Female	Primary	40	Brain	Brain tumor, posterior fossa/fourth ventricle
IGMJLE10_0609-A	JLE-10	18-1575_JLE-10_M18-5900_0609-A	YAP1-FAM118B	YAP1-FAM118B	1	No	Intrachromosomal Chimeric	chr11:102223752	chr11:126234995	Yes	RT-PCR followed by Sanger sequencing	7	1	1	1	1	1	1	1	2	2	2	0	NA	16	11	365	369	17	11	1128	Frozen	55904378	CNS	Grade II Meningioma	none	20	Male	Primary	80	Brain	Left corticol lesion
IGMJLE31_S-200224-00050	JLE-31	JLE-31_M20-270_S-200224-00050	FGFR2-INA	FGFR2-INA	1	No	Intrachromosomal Chimeric	chr10:121483698	chr10:103287035	Not Tested	N/A	7	1	1	1	1	1	1	1	11	7	7	0	NA	113	46	473	1125	43	141	2579	Frozen	85513472	CNS	Low Grade Glioneuronal Tumor	none	8	Male	Primary	80	Brain	Left temporal lesion
